# Supplementary material for: Genome-wide association studies in lettuce reveal the interplay of seed age, color, and germination under high temperatures
Source: Sci Rep. 2025 Jan 3;15:733. doi: 10.1038/s41598-024-84197-3 (PMC11698953; doi:10.1038/s41598-024-84197-3)
Supplement: Supplementary file 1 — Supplementary Material 1 [file 41598_2024_84197_MOESM1_ESM.xlsx]

## Sheet: Table S1
Table S1. Lactuca accessions and germination phenotypes for GWAS									7
aAbbreviations: BUT represents Butterhead; CRP, Crisphead; LEF, Leaf; ROM, Romaine;STM, Stem; PRI, primitive; MX, mixed type; BAT, Batavia; SER, L. serriola.
bRate is represented by an average number of seeds germinated across three replicates
cGermination ratio = (Number of seeds germinated at high temperature) / (Number of seeds germinated at normal temperature)
*Seeds were harvested between May and July 2019.
Custom ID*	Horticultural typea	Seed color	Accession#	Alias	Species	Genotype (GBS) Available	bGermination Rate at 21°C	bGermination Rate at 34°C	cRatio of heat germination to normal germination
BM_GBS_1	LEF	White		85-45 RZ	L. sativa	Y	23	3.33333	0.144928
BM_GBS_10	ICE	White	PI 578881	Annie	L. sativa	Y	23.6667	2.4	0.101408
BM_GBS_100	ROM	White		Erthel	L. sativa	Y	23	17.8333	0.775362
BM_GBS_101	LEF	White	PI 613577	Eruption	L. sativa	Y	20.6667	18.6667	0.903226
BM_GBS_102	LEF	Black		Everglades	L. sativa	Y	18	14	0.777778
BM_GBS_103	ICE	White	W6 29840	FAIRTON	L. sativa	Y	22.6667	0.25	0.0110294
BM_GBS_104	BUT	White		Festo	L. sativa		23	0	0
BM_GBS_105	ROM	White		FL. 49678	L. sativa	Y	23.3333	17.3333	0.742857
BM_GBS_106	ICE	Black		FLORICRISP 1366	L. sativa	Y	25.5	13	0.509804
BM_GBS_107	ICE	Black		Celtic	L. sativa		19.6667	13.3333	0.677966
BM_GBS_108	ICE	Black		Formidana	L. sativa	Y	15.3333	11	0.717391
BM_GBS_109	ICE	Black		Fortessa	L. sativa	Y	14	13.6	0.971429
BM_GBS_11	ICE	Black	PI 536800	ANUENUE	L. sativa		21	18	0.857143
BM_GBS_110	ICE	White	PI 543967	Forty-niner	L. sativa	Y	23	0	0
BM_GBS_111	ROM	White		FRECKLES	L. sativa	Y	22	12.1667	0.55303
BM_GBS_112	ROM	Black	PI 665183	Gallega	L. sativa		21.3333	2	0.09375
BM_GBS_113	ROM	White		Garant	L. sativa	Y	24.6667	0	0
BM_GBS_114	ICE	White		Fle 2933	L. sativa	Y	24.6667	23.6667	0.959459
BM_GBS_115	LEF	Black	PI 601112	Genecorp Green	L. sativa	Y	24.3333	7.125	0.292808
BM_GBS_116	ICE	Black		Gladys	L. sativa	Y	23.3333	12.8333	0.55
BM_GBS_117	ICE	Black	PI 536718	Golden State B	L. sativa	Y	17.6667	9.66667	0.54717
BM_GBS_118	ROM	Black	PI 630943	Gorilla	L. sativa	Y	22.6667	16	0.705882
BM_GBS_119	ICE	Black		Grande	L. sativa	Y	22	19.3333	0.878788
BM_GBS_12	ICE	White		ANZAO	L. sativa	Y	20.6667	0.333333	0.016129
BM_GBS_120	ICE	White	PI 536808	Great Lakes 65	L. sativa	Y	19.3333	0.666667	0.0344828
BM_GBS_121	ICE	Black	PI 635073	Green Lake	L. sativa	Y	23.6667	11.4	0.48169
BM_GBS_122	ROM	White	PI 601336	Green Towers	L. sativa	Y	24.6667	0.8	0.0324324
BM_GBS_123	LEF	Black	PI 590940	Green Vision	L. sativa	Y	21.6667	2.8	0.129231
BM_GBS_124	ICE	Black		Greenback	L. sativa	Y	17	7.4	0.435294
BM_GBS_125	LEF	White		GRENOBLOISE NO 65	L. sativa	Y	24.6667	22.2	0.9
BM_GBS_126	ICE	Black	PI 619191	Heritage	L. sativa	Y	17	2.66667	0.156863
BM_GBS_127	BUT	White		Herm	L. sativa	Y	23.3333	0	0
BM_GBS_128	ICE	Brown	PI 633432	Home run	L. sativa	Y	23.3333	3	0.128571
BM_GBS_129	ICE	Black	PI 601591	Honcho 11	L. sativa		21	15.6667	0.746032
BM_GBS_13	BUT	Black		Arabel	L. sativa	Y	18.6667	16.5	0.883929
BM_GBS_130	ICE	Black		Huron King	L. sativa		20	9.5	0.475
BM_GBS_131	ICE	White	PI 536860	Iceberg	L. sativa	Y	25	18.8333	0.753333
BM_GBS_132	ICE	Black		JACK ICE	L. sativa	Y	21.6667	14.6667	0.676923
BM_GBS_133	BUT	White		JANTAR	L. sativa	Y	23.3333	2.66667	0.114286
BM_GBS_134	ROM	White	PI 667700	JERICHO	L. sativa	Y	24	0	0
BM_GBS_135	ICE	Black	PI 674755	KING CROWN	L. sativa		19.3333	14	0.724138
BM_GBS_136	ROM	Black	PI 595620	KING HENRY	L. sativa		23.6667	17.5	0.739437
BM_GBS_137	BUT	White		KIRA	L. sativa	Y	20.5	9.66667	0.471545
BM_GBS_138	BUT	Black		KITTY	L. sativa	Y	21	18.5	0.880952
BM_GBS_139	LEF	Black		KRISTINE	L. sativa	Y	23.3333	15.6667	0.671429
BM_GBS_14	BUT	White		Arctic	L. sativa	Y	21	0.333333	0.015873
BM_GBS_140	LEF	Black		KRIZABRI	L. sativa	Y	25	19.6667	0.786667
BM_GBS_141	ICE	White	PI 289047	LAIBACHI JEGES	L. sativa	Y	23.3333	0.333333	0.0142857
BM_GBS_142	BUT	Brown		MAESTRO	L. sativa	Y	22	15.2	0.690909
BM_GBS_143	LEF	Black		MAGALIE	L. sativa	Y	21.3333	19.3333	0.90625
BM_GBS_144	LEF	White		MALIBU	L. sativa	Y	22.6667	0	0
BM_GBS_145	ICE	Black	PI 678886	MALIKA	L. sativa	Y	21.6667	0	0
BM_GBS_146	BUT	Black		MANTILIA	L. sativa	Y	24.3333	20	0.821918
BM_GBS_147	ICE	Black		MARBELLO	L. sativa	Y	19	12.6667	0.666667
BM_GBS_148	LEF	Black		MARIACHI AMR	L. sativa	Y	20.3333	0	0
BM_GBS_149	LEF	White		MARIMBA	L. sativa	Y	24	1.66667	0.0694444
BM_GBS_15	BUT	Black	PI 667834	Argeles	L. sativa	Y	21	12.3333	0.587302
BM_GBS_150	ICE	White		MARION	L. sativa		23.3333	2.8	0.12
BM_GBS_151	ICE	White	PI 554660	MARVEL	L. sativa	Y	24	8.33333	0.347222
BM_GBS_152	ROM	Black		MATARO	L. sativa		22.3333	14.1667	0.634328
BM_GBS_153	ROM	White	PI 602946	MEDALLION	L. sativa	Y	24.6667	13.8	0.559459
BM_GBS_154	LEF	White	PI 612150	MENDOZA	L. sativa	Y	21	4.33333	0.206349
BM_GBS_155	ICE	White	PI 543969	MESA 659	L. sativa	Y	24.3333	1.25	0.0513699
BM_GBS_156	ICE	Black		Globe	L. sativa	Y	14.6667	13.6667	0.931818
BM_GBS_157	LEF	Black	PI 536747	MIGNONETTE GREEN	L. sativa	Y	24.6667	0.333333	0.0135135
BM_GBS_158	BUT	Black		MIRENA	L. sativa	Y	24	1.33333	0.0555556
BM_GBS_159	BUT	White		MIROS	L. sativa	Y	23	18.3333	0.797101
BM_GBS_16	ICE	Black	PI 556998	Arizona 90	L. sativa		22	7.6	0.345455
BM_GBS_160	ICE	Black	PI 596704	MISSION	L. sativa		23.3333	19.3333	0.828571
BM_GBS_161	ICE	Black		MOLINA	L. sativa	Y	21.3333	3.75	0.175781
BM_GBS_162	ROM	White	PI 667703	MONSTER WHITE	L. sativa	Y	24	0.333333	0.0138889
BM_GBS_163	ICE	Black	PI 536855	MONTEREY	L. sativa	Y	16.3333	5.16667	0.316327
BM_GBS_164	LEF	Black	PI 261655	GRAND RAPIDS	L. sativa	Y	22	11.5	0.522727
BM_GBS_165	ICE	Black		NERONE	L. sativa	Y	12.6667	2.66667	0.210526
BM_GBS_166	LEF	White	W6 29883	NEW RED FIRE	L. sativa	Y	23	1.66667	0.0724638
BM_GBS_167	ICE	White	PI 536748	NEW YORK	L. sativa	Y	24	0.666667	0.0277778
BM_GBS_168	ICE	Brown		NEW YORK 515 IMPROVED	L. sativa	Y	24.6667	0	0
BM_GBS_169	BUT	White		NORDIA	L. sativa	Y	19.3333	2.33333	0.12069
BM_GBS_17	ICE	White	PI 536798	Arizona Sunbright	L. sativa	Y	21.6667	0.333333	0.0153846
BM_GBS_170	BUT	Black		OBERTO	L. sativa	Y	24	21	0.875
BM_GBS_171	BUT	White		OKAYAMA SALAD	L. sativa	Y	24.6667	4.66667	0.189189
BM_GBS_172	BUT	Black		OLETA	L. sativa	Y	22.3333	17.3333	0.776119
BM_GBS_173	BUT	White		OLIVIA	L. sativa	Y	22	5.33333	0.242424
BM_GBS_174	BUT	White		OPERA	L. sativa	Y	22.6667	0.666667	0.0294118
BM_GBS_175	BUT	White		ORESTO	L. sativa		24.6667	5.33333	0.216216
BM_GBS_176	ICE	Black		P1871-2627	L. sativa	Y	19.6667	9.83333	0.5
BM_GBS_177	ROM	Black		P2018-3606	L. sativa	Y	18	6.2	0.344444
BM_GBS_178	ICE	Brown	PI 619427	PACER	L. sativa	Y	23.6667	1.33333	0.056338
BM_GBS_179	ROM	White		PADOX	L. sativa	Y	24	0	0
BM_GBS_18	BUT	White		Arthur	L. sativa	Y	22.3333	6.33333	0.283582
BM_GBS_180	ROM	White		PARAMOUNT	L. sativa	Y	24.6667	13	0.527027
BM_GBS_181	BUT	Black		PARMANTA	L. sativa	Y	17.6667	9.4	0.532075
BM_GBS_182	BUT	White		PASCAL	L. sativa	Y	19.3333	10.3333	0.534483
BM_GBS_183	LEF	Black		GREEN DEER TONGUE	L. sativa	Y	23.6667	15.3333	0.647887
BM_GBS_184	LEF	Black		P.G. LETTUCE	L. sativa	Y	21	9.4	0.447619
BM_GBS_185	ROM	White		PIC 454	L. sativa	Y	24.3333	7	0.287671
BM_GBS_186	LEF	White	PI 503623	PIRAT	L. sativa	Y	24	0	0
BM_GBS_187	BUT	White		PLENOS	L. sativa	Y	22.3333	0	0
BM_GBS_188	BUT	White		PLEVANOS	L. sativa	Y	21.6667	6.66667	0.307692
BM_GBS_189	ICE	Black		PONDEROSA, M.T.	L. sativa	Y	22.6667	6.75	0.297794
BM_GBS_19	BUT	White	PI 289044	ATTRAKCIO	L. sativa	Y	22.3333	0	0
BM_GBS_190	ICE	Black	PI 678891	PORTAGE	L. sativa	Y	24.6667	17.75	0.719595
BM_GBS_191	BUT	White		PRESTINE	L. sativa	Y	21	0	0
BM_GBS_193	ICE	White	PI 536864	PRIMAVERDE	L. sativa	Y	24.6667	1.66667	0.0675676
BM_GBS_194	ROM	White		PRO 421	L. sativa	Y	24.6667	9.66667	0.391892
BM_GBS_195	ICE	White		PRO 869	L. sativa	Y	22.6667	15.5	0.683824
BM_GBS_196	BUT	White		PROFIT	L. sativa	Y	17.3333	3.66667	0.211538
BM_GBS_197	ICE	White	PI 536758	PROGRESS	L. sativa	Y	24.6667	5	0.202703
BM_GBS_198	ICE	Black		PUGET PRIDE	L. sativa	Y	23.3333	6.25	0.267857
BM_GBS_199	LEF	White		ReFFETTO RED	L. sativa	Y	19.6667	3	0.152542
BM_GBS_2	ICE	Black		ACACIA	L. sativa	Y	24	23	0.958333
BM_GBS_20	BUT	White		Aurora	L. sativa	Y	22.6667	6.8	0.3
BM_GBS_200	ICE	Black	PI 601749	RAIDER	L. sativa		20.3333	13.1667	0.647541
BM_GBS_201	ICE	Black		RAJAH	L. sativa	Y	20.3333	9.25	0.454918
BM_GBS_202	ICE	White		RAKOPORT	L. sativa	Y	24	0	0
BM_GBS_203	BUT	White		RAMONA	L. sativa		22	0	0
BM_GBS_204	ICE	Black	W6 29899	RED COACH	L. sativa	Y	22.3333	11	0.492537
BM_GBS_205	LEF	White		RED DOG	L. sativa	Y	24	0	0
BM_GBS_206	STM	Black		Hua Ye Wo Sun	L. sativa	Y	20.6667	0	0
BM_GBS_207	ROM	White		RED HOT COS	L. sativa	Y	22.6667	3.66667	0.161765
BM_GBS_208	LEF	Black	PI 536760	RED SALAD BOWL	L. sativa		24.3333	23	0.945205
BM_GBS_209	LEF	Black		REDDER RUFFLED OAK	L. sativa	Y	23	9.6	0.417391
BM_GBS_21	LEF	White		Australian Yellow	L. sativa	Y	23.6667	0	0
BM_GBS_210	LEF	White	PI 590574	REDINA	L. sativa	Y	23.6667	12.6667	0.535211
BM_GBS_211	BUT	White		REFLEX	L. sativa	Y	24	10.8	0.45
BM_GBS_212	BUT	Black		REGOLA	L. sativa	Y	19.3333	15.3333	0.793103
BM_GBS_213	BUT	White		REICHENAUER WINTER	L. sativa	Y	21	1	0.047619
BM_GBS_214	BUT	White		REMCO	L. sativa	Y	24.3333	0.666667	0.0273973
BM_GBS_215	ROM	White	PI 613591	REMIAC	L. sativa	Y	23	17	0.73913
BM_GBS_216	BUT	White		RENATE	L. sativa	Y	24	0.666667	0.0277778
BM_GBS_217	BUT	White		RESKIA	L. sativa	Y	25	0	0
BM_GBS_218	BUT	White		RESPONS	L. sativa	Y	18	13.6667	0.759259
BM_GBS_219	ICE	White		RICO	L. sativa	Y	22.3333	0.666667	0.0298507
BM_GBS_22	LEF	White	PI 634664	Australischer Gelber	L. sativa	Y	24.3333	1	0.0410959
BM_GBS_220	LEF	Black		RITSA	L. sativa	Y	18	2	0.111111
BM_GBS_221	BUT	White		RODAS	L. sativa	Y	22.6667	0.333333	0.0147059
BM_GBS_222	ROM	Black		ROMA	L. sativa	Y	23.3333	0	0
BM_GBS_223	ROM	Black		ROMABELLA NO 135	L. sativa	Y	18.6667	13.6667	0.732143
BM_GBS_224	ROM	White		ROMAESTATE	L. sativa	Y	21.3333	3	0.140625
BM_GBS_225	ROM	White		ROMAINE ROMEA	L. sativa	Y	24.6667	19.75	0.800676
BM_GBS_226	ROM	White		SSC 1156	L. sativa	Y	23.6667	20.25	0.855634
BM_GBS_227	ROM	White		ROMANA LARGA VERDE	L. sativa	Y	17	11.3333	0.666667
BM_GBS_228	ROM	White	PI 665205	ROMAVERDE	L. sativa	Y	24	0.666667	0.0277778
BM_GBS_229	ROM	mix		ROME 61	L. sativa	Y	21	19	0.904762
BM_GBS_23	BUT	Black		Averya	L. sativa	Y	20.3333	15.3333	0.754098
BM_GBS_230	ROM	Black	PI 557555	ROMULUS	L. sativa	Y	23.3333	20.6667	0.885714
BM_GBS_231	ROM	White	PI 601592	ROSALITA	L. sativa	Y	16.6667	2	0.12
BM_GBS_232	LEF	White	PI 615070	Rossa Di Trento	L. sativa	Y	15	6.66667	0.444444
BM_GBS_233	ROM	Black	PI 612653	Ruben'S Red	L. sativa	Y	22.6667	17	0.75
BM_GBS_234	ROM	Brown	PI 634552	RUBICON	L. sativa	Y	22	9.75	0.443182
BM_GBS_235	ROM	White		SAFIR	L. sativa	Y	21.6667	0	0
BM_GBS_236	ICE	Black	PI 635076	SALAD CRISP	L. sativa	Y	24.6667	6	0.243243
BM_GBS_237	LEF	Black		SALAT AZURA	L. sativa	Y	22.6667	19.75	0.871324
BM_GBS_238	ICE	Black	PI 536851	SALINAS	L. sativa	Y	20.6667	6	0.290323
BM_GBS_239	ICE	Black		SALINAS 501	L. sativa	Y	20.3333	12.6667	0.622951
BM_GBS_24	ICE	White	PI 323940	Avoncrisp	L. sativa	Y	22.6667	6	0.264706
BM_GBS_240	ICE	Black	PI 667817	SALINAS 88	L. sativa	Y	24	18.75	0.78125
BM_GBS_241	ICE	Black		SALOON	L. sativa	Y	18	12.6667	0.703704
BM_GBS_242	BUT	Black	W6 3726	SANGRIA	L. sativa	Y	13	0.666667	0.0512821
BM_GBS_243	LEF	Black	PI 617953	SELF-SEEDING	L. sativa	Y	21.6667	11.4	0.526154
BM_GBS_244	ICE	Black		SHAWNEE	L. sativa	Y	21	20	0.952381
BM_GBS_245	LEF	Black	PI 596572	SHINING STAR*	L. sativa	Y	22.3333	8.66667	0.38806
BM_GBS_246	ROM	Black		SHORT GUZMAINE	L. sativa		20.6667	20	0.967742
BM_GBS_247	ROM	White		SIGMA HEAD	L. sativa	Y	23	0.25	0.0108696
BM_GBS_248	BUT	White		SISTINA	L. sativa		24	0	0
BM_GBS_249	LEF	Black		SLE 9701	L. sativa	Y	20.3333	13	0.639344
BM_GBS_25	LEF	White		AXON	L. sativa	Y	24	1.66667	0.0694444
BM_GBS_250	BUT	Black	PI 536740	Imperial 17	L. sativa	Y	21	2.33333	0.111111
BM_GBS_251	BUT	White	PI 320467	SMARAGD	L. sativa	Y	24.3333	1.66667	0.0684932
BM_GBS_252	ICE	Black	PI 612430	SNIPER	L. sativa	Y	5	5.66667	1.13333
BM_GBS_253	ROM	Black		SOLAR	L. sativa	Y	18	10	0.555556
BM_GBS_254	ROM	White		SOUTH BAY 1490	L. sativa	Y	18.5	5.66667	0.306306
BM_GBS_255	BUT	White		SOUTH DOWN 5B	L. sativa	Y	23.6667	12	0.507042
BM_GBS_256	BUT	White		STENTOR	L. sativa	Y	23.6667	15.8	0.667606
BM_GBS_257	ICE	Black	PI 564533	STINGER	L. sativa	Y	14	7	0.5
BM_GBS_258	ICE	White		STRADA	L. sativa	Y	24.6667	0	0
BM_GBS_259	BUT	White		STROFE	L. sativa	Y	23	0.666667	0.0289855
BM_GBS_26	STM	Black	W6 29802	BALADY ASWAN	L. sativa	Y	19.3333	13.3333	0.689655
BM_GBS_260	ICE	Black	PI 614867	SUMIDA 626-S	L. sativa	Y	17	11	0.647059
BM_GBS_261	ICE	Black		SUMMER-LAND	L. sativa	Y	23.3333	16.4	0.702857
BM_GBS_262	ICE	White	PI 593416	SUPER 59	L. sativa	Y	21.5	3.25	0.151163
BM_GBS_263	BUT	White		SUPREEM	L. sativa	Y	23.3333	18.8	0.805714
BM_GBS_264	BUT	White		SZOMBATHELYI	L. sativa	Y	21.6667	0	0
BM_GBS_265	ROM	Black		TAIWAN	L. sativa	Y	22	17.8	0.809091
BM_GBS_266	ICE	White		TALISMAN	L. sativa	Y	22.6667	4.75	0.209559
BM_GBS_267	BUT	White		TARDISIX	L. sativa	Y	22.3333	13.2	0.591045
BM_GBS_268	ICE	Black	PI 632993	Telluride	L. sativa	Y	17.3333	12	0.692308
BM_GBS_269	ICE	White		THIALF	L. sativa	Y	23	13.3333	0.57971
BM_GBS_27	ROM	Black		Balady Aswan Green	L. sativa	Y	20.3333	20.8	1.02295
BM_GBS_270	ICE	Black		TIER 4 BUDS	L. sativa	Y	24	16.25	0.677083
BM_GBS_271	BUT	Black		TOM POUCE	L. sativa	Y	24	18.3333	0.763889
BM_GBS_272	ICE	Black	PI 568253	TOP GUN	L. sativa	Y	12.3333	7.2	0.583784
BM_GBS_273	ICE	White		TOPIAK	L. sativa	Y	24	4.33333	0.180556
BM_GBS_274	BUT	Black		TROC	L. sativa	Y	20	5.5	0.275
BM_GBS_275	BUT	Black		TROCAL	L. sativa	Y	19.6667	14.6667	0.745763
BM_GBS_276	ROM	White		TROUT BACK TRADITIONAL	L. sativa	Y	23.3333	18	0.771429
BM_GBS_277	STM	Black		TSINMACH	L. sativa	Y	22	3	0.136364
BM_GBS_278	BUT	White		TUBA	L. sativa	Y	25	18.4	0.736
BM_GBS_279	BUT	White		TWELLOSE GELE	L. sativa	Y	19	0	0
BM_GBS_28	STM	Black	W6 29803	BALADY BANHA	L. sativa	Y	22.3333	15.3333	0.686567
BM_GBS_280	LEF	Black	PI 562631	TWO STAR	L. sativa	Y	22.6667	0.75	0.0330882
BM_GBS_281	SER	Black		UC96US23	L. serriola	Y	16	10.3333	0.645833
BM_GBS_282	ICE	White		UF 49674	L. sativa	Y	22.3333	5.6	0.250746
BM_GBS_283	LEF	Black	PI 561182	ULTRA GREEN	L. sativa	Y	22	12.4	0.563636
BM_GBS_284	BUT	White		UNRIVALLED	L. sativa	Y	24	3.33333	0.138889
BM_GBS_285	LEF	White		VALERIA	L. sativa	Y	23.6667	1.33333	0.056338
BM_GBS_286	ICE	Black	PI 600746	VALLEY QUEEN	L. sativa	Y	17	12.6667	0.745098
BM_GBS_287	ROM	White	PI 543959	VALMAINE	L. sativa	Y	23.6667	1	0.0422535
BM_GBS_288	LEF	White		VALPICO(DESERT)	L. sativa	Y	22.6667	1.33333	0.0588235
BM_GBS_289	ICE	White	W6 29934	VAL-TEX 54	L. sativa	Y	20.6667	0	0
BM_GBS_29	ROM	Black		Balady Barrage	L. sativa	Y	21.6667	20.6667	0.953846
BM_GBS_290	BUT	White	W6 29936	VALUTA	L. sativa	Y	18.6667	12.3333	0.660714
BM_GBS_291	ICE	Black	PI 601312	VANCRISP	L. sativa	Y	22	9.2	0.418182
BM_GBS_292	ICE	White		VANITY	L. sativa	Y	16	12	0.75
BM_GBS_293	BUT	White	W6 3735	VASCO	L. sativa	Y	19.6667	0	0
BM_GBS_294	ICE	Black	PI 593043	VENUS	L. sativa	Y	19.3333	16.6667	0.862069
BM_GBS_295	ROM	Black	W6 3801	VICTORIA	L. sativa	Y	22.6667	2.4	0.105882
BM_GBS_296	ICE	White		VISTA	L. sativa		24.3333	0.666667	0.0273973
BM_GBS_297	BUT	Black	PI 665210	VIVI	L. sativa	Y	17.6667	2.66667	0.150943
BM_GBS_298	LEF	White	PI 601672	VULCAN	L. sativa	Y	23	0	0
BM_GBS_299	LEF	Black		WALDMANN'S DARK GREEN M.I.	L. sativa		21.3333	11	0.515625
BM_GBS_3	ICE	Black	PI 566915	ACE	L. sativa	Y	18.3333	7.8	0.425455
BM_GBS_30	ROM	Black	PI 288244	BALADY	L. sativa		22.6667	18.3333	0.808824
BM_GBS_300	LEF	Black	W6 38952	WESTERN GREEN	L. sativa	Y	21.3333	3.33333	0.15625
BM_GBS_301	BUT	White		WHITE BOSTON	L. sativa	Y	22	3.66667	0.166667
BM_GBS_302	ICE	Black		WINDERMERE	L. sativa	Y	23.3333	20.3333	0.871429
BM_GBS_303	ICE	Black		SYR 0783 "Winter Select"	L. sativa	Y	21	20.3333	0.968254
BM_GBS_304	ICE	Black		WINTER TRIUMPH BLACK SEEDED	L. sativa	Y	23.6667	1.66667	0.0704225
BM_GBS_305	ICE	Black	PI 601472	WINTER KING	L. sativa	Y	21	17.6667	0.84127
BM_GBS_306	BUT	Black	PI 665211	WOVO	L. sativa	Y	21.6667	2.33333	0.107692
BM_GBS_307	LEF	Black	W6 29944	XENA	L. sativa	Y	23.6667	21.6667	0.915493
BM_GBS_308	ICE	Black	PI 601115	YUMA	L. sativa	Y	22.3333	19.6667	0.880597
BM_GBS_309	ROM	White	PI 120938		L. sativa	Y	21.6667	5.33333	0.246154
BM_GBS_31	ROM	White	PI 667835	Balady Cairo	L. sativa	Y	24	1.33333	0.0555556
BM_GBS_310	LEF	Black	PI 120957		L. sativa	Y	21.6667	15.3333	0.707692
BM_GBS_311	ROM	Black	PI 140398		L. sativa	Y	21.3333	12.5	0.585938
BM_GBS_312	ROM	Black	PI 146071		L. sativa	Y	16.6667	7.33333	0.44
BM_GBS_313	LEF	Black	PI 164939		L. sativa	Y	24.6667	22.6667	0.918919
BM_GBS_314	ROM	White	PI 165063		L. sativa	Y	24	0	0
BM_GBS_315	ROM	White	PI 167148		L. sativa	Y	24.3333	21.3333	0.876712
BM_GBS_316	LEF	White	PI 169497		L. sativa	Y	23	15.3333	0.666667
BM_GBS_317	LEF	Black	PI 169508		L. sativa	Y	22.3333	19.6667	0.880597
BM_GBS_318	LEF	Black	PI 169510		L. sativa	Y	23.5	1.66667	0.070922
BM_GBS_319	LEF	White	PI 169512		L. sativa	Y	23.6667	19.6667	0.830986
BM_GBS_32	LEF	Black		Balady Melig	L. sativa	Y	20.6667	12.6	0.609677
BM_GBS_320	LEF	Black	PI 169515		L. sativa	Y	19.5	15.3333	0.786325
BM_GBS_321	ROM	Black	PI 171666	Siyah	L. sativa	Y	21.6667	17.25	0.796154
BM_GBS_322	LEF	Black	PI 171671	Kivircik	L. sativa	Y	24.3333	21	0.863014
BM_GBS_323	LEF	Black	PI 171675	Kivircik	L. sativa	Y	22	0	0
BM_GBS_324	LEF	Black	PI 171676		L. sativa	Y	15.3333	0	0
BM_GBS_325	LEF	Black	PI 171676		L. sativa		23.6667	7.66667	0.323944
BM_GBS_326	ROM	White	PI 172918		L. sativa		23.3333	4	0.171429
BM_GBS_327	LEF	White	PI 174225		L. sativa		23	20.6667	0.898551
BM_GBS_328	ROM	Black	PI 174228		L. sativa		24.3333	23	0.945205
BM_GBS_329	STM	Black	PI 175735		L. sativa		22.3333	22	0.985075
BM_GBS_33	LEF	Black		Balady Zakazik	L. sativa	Y	19.6667	14	0.711864
BM_GBS_330	ROM	Black	PI 176581		L. sativa		23.6667	23.3333	0.985915
BM_GBS_331	ROM	White	PI 176583		L. sativa		23.6667	4.33333	0.183099
BM_GBS_332	ROM	White	PI 176587		L. sativa		21.3333	1.66667	0.078125
BM_GBS_333	LEF	White	PI 176590		L. sativa		23.6667	13.6667	0.577465
BM_GBS_334	LEF	White	PI 176590		L. sativa		24.3333	9.5	0.390411
BM_GBS_335	ROM	White	PI 176592	Gobekeli	L. sativa		22.3333	19.3333	0.865672
BM_GBS_336	LEF	Black	PI 177418		L. sativa		21	14.3333	0.68254
BM_GBS_337	LEF	White	PI 177419		L. sativa		25	23.3333	0.933333
BM_GBS_338	LEF	Black	PI 177422		L. sativa	Y	17.6667	2.66667	0.150943
BM_GBS_339	LEF	White	PI 177424		L. sativa		25	2	0.08
BM_GBS_34	BUT	Black		Baldina	L. sativa	Y	14.3333	5.66667	0.395349
BM_GBS_340	LEF	White	PI 177425		L. sativa	Y	24.3333	24.3333	1
BM_GBS_341	LAT	White	PI 178922		L. sativa	Y	23	23.3333	1.01449
BM_GBS_342	LEF	White	PI 178924		L. sativa		24	1.5	0.0625
BM_GBS_343	LEF	Black	PI 179296		L. sativa	Y	23	20	0.869565
BM_GBS_344	ROM	Black	PI 181947		L. sativa		22	20.3333	0.924242
BM_GBS_345	ROM	White	PI 182209		L. sativa	Y	24	18.6667	0.777778
BM_GBS_346	ROM	Black	PI 183684		L. sativa	Y	23.6667	22.6667	0.957746
BM_GBS_347	ROM	Black	PI 183684		L. sativa	Y	25	24.3333	0.973333
BM_GBS_348	LEF	White	PI 184789		L. sativa	Y	23	0	0
BM_GBS_349	LEF	Black	PI 187238		L. sativa	Y	23	6	0.26087
BM_GBS_35	ICE	Black		Ballade	L. sativa	Y	24	4.75	0.197917
BM_GBS_350	LEF	Black	PI 187238		L. sativa	Y	23.6667	23	0.971831
BM_GBS_351	LEF	Black	PI 204585		L. sativa	Y	23.3333	21.3333	0.914286
BM_GBS_352	ROM	White	PI 204706	No. 198	L. sativa	Y	22.6667	0	0
BM_GBS_353	LEF	Black	PI 212099		L. sativa	Y	21.6667	0	0
BM_GBS_354	STM	White	PI 222254		L. sativa	Y	22	20.3333	0.924242
BM_GBS_355	ROM	Black	PI 223379		L. sativa	Y	18	14	0.777778
BM_GBS_356	ROM	Black	PI 229762		L. sativa	Y	21.6667	20	0.923077
BM_GBS_357	PRI	mix	PI 250427	DETENICKA ATRAKCE	L. sativa	Y	22	19.6667	0.893939
BM_GBS_358	MX	Black	PI 250428	MELNICKY KRAL MAJE	L. sativa	Y	20.3333	21	1.03279
BM_GBS_359	SER	Black	PI 251798		L. saligna	Y	20.6667	19	0.919355
BM_GBS_36	BUT	Black		Ballerina	L. sativa	Y	21.3333	0	0
BM_GBS_360	ROM	White	PI 257289		L. sativa	Y	23.3333	15.5	0.664286
BM_GBS_361	ROM	Black	PI 258816		L. sativa	Y	22.3333	20.6667	0.925373
BM_GBS_362	LAT	Black	PI 263869		L. sativa	Y	22.6667	1.66667	0.0735294
BM_GBS_363	LEF	Black	PI 266963		L. sativa	Y	25	22.3333	0.893333
BM_GBS_364	STM	mix	PI 269499		L. sativa	Y	22.3333	21.6667	0.970149
BM_GBS_365	ROM	White	PI 270077		L. sativa	Y	23	9.66667	0.42029
BM_GBS_366	SER	Brown	PI 271940		L. serriola		19	1.33333	0.0701754
BM_GBS_367	PRI	Black	PI 273579		L. sativa	Y	24	10.1667	0.423611
BM_GBS_368	LEF	Black	PI 273589	Angustana	L. sativa	Y	21.3333	0.666667	0.03125
BM_GBS_369	LEF	Black	PI 273596		L. sativa	Y	25	1.66667	0.0666667
BM_GBS_37	BUT	White		Baronet	L. sativa	Y	21	8.66667	0.412698
BM_GBS_371	BUT	White	PI 273606	Treibsalat Presto	L. sativa	Y	19.3333	0.333333	0.0172414
BM_GBS_372	LEF	Black	PI 274372		L. sativa	Y	17.3333	2.33333	0.134615
BM_GBS_373	BUT	White	PI 274416	Capitata	L. sativa	Y	21	4	0.190476
BM_GBS_374	SER	Black	PI 274808	Himachal Pradesh	L. serriola	Y	20.6667	16	0.774194
BM_GBS_375	ROM	White	PI 278065		L. sativa	Y	21.3333	0.333333	0.015625
BM_GBS_376	ROM	Black	PI 278070		L. sativa	Y	24.3333	23.6667	0.972603
BM_GBS_377	ROM	Black	PI 278073		L. sativa	Y	8.33333	0.5	0.06
BM_GBS_378	ROM	White	PI 278081		L. sativa	Y	24.3333	0	0
BM_GBS_379	ROM	White	PI 278083		L. sativa	Y	24.6667	0.75	0.0304054
BM_GBS_38	LEF	White		Barry	L. sativa	Y	24	14.6667	0.611111
BM_GBS_380	ROM	White	PI 278084		L. sativa	Y	25	22.3333	0.893333
BM_GBS_381	ROM	White	PI 278086		L. sativa	Y	23.6667	0.25	0.0105634
BM_GBS_382	ROM	White	PI 278097		L. sativa	Y	24.6667	0	0
BM_GBS_383	ROM	White	PI 278100		L. sativa	Y	23.6667	0	0
BM_GBS_384	ROM	White	PI 278102		L. sativa	Y	22.6667	0.714286	0.0315126
BM_GBS_385	LEF	mix	PI 278104		L. sativa	Y	16.3333	12.6667	0.77551
BM_GBS_386	ROM	Black	PI 278111		L. sativa	Y	23	20.25	0.880435
BM_GBS_387	ROM	White	PI 278112		L. sativa	Y	24.6667	1.66667	0.0675676
BM_GBS_388	LEF	Black	PI 284702	URANIA	L. sativa	Y	23.3333	12	0.514286
BM_GBS_389	MX	White	PI 285650	As 44	L. sativa var. capitata	Y	24.3333	20.3333	0.835616
BM_GBS_39	LEF	White	PI 667837	Batavia Flavia	L. sativa	Y	18.6667	10	0.535714
BM_GBS_390	BUT	White	PI 285651	BOETTNERA	L. sativa	Y	24	0	0
BM_GBS_391	BUT	White	PI 285654		L. sativa	Y	21.6667	0.857143	0.0395604
BM_GBS_392	ROM	White	PI 285657	RAKOWICKA	L. sativa		20.3333	1.66667	0.0819672
BM_GBS_393	LEF	White	PI 289016	AMERICANISCHER BRAUNER	L. sativa	Y	23.6667	0.333333	0.0140845
BM_GBS_394	LEF	White	PI 289017	FRUHER, GELBER KRAUSBLATTRIGER	L. sativa	Y	23.3333	0.333333	0.0142857
BM_GBS_395	BUT	White	PI 289025	PRINZ V. LOWENSTEIN	L. sativa	Y	21.3333	3.33333	0.15625
BM_GBS_396	BUT	White	PI 289027	SPAT AUFSCHIESSENDER GROSSER GELBER	L. sativa	Y	23	1.8	0.0782609
BM_GBS_397	BUT	Black	PI 289028	STUTTGARTER SOMMER	L. sativa	Y	22.6667	0.25	0.0110294
BM_GBS_398	BUT	White	PI 289029	VIKTORIA	L. sativa	Y	23	1.66667	0.0724638
BM_GBS_399	BUT	Black	PI 289030	WISCHENAUER TYP	L. sativa	Y	23.3333	20	0.857143
BM_GBS_4	BUT	White		ACTION	L. sativa	Y	24	1	0.0416667
BM_GBS_40	LEF	Black	PI 634667	Batavia Gloire de Dauphine	L. sativa	Y	21	17	0.809524
BM_GBS_400	ROM	Black	PI 289031	DIPPEGO	L. sativa		23.3333	0	0
BM_GBS_402	BUT	White	PI 289051	VAJFEJ	L. sativa	Y	21	16	0.761905
BM_GBS_403	BUT	Black	PI 289054	HUVELYK MATYI	L. sativa	Y	19	16.3333	0.859649
BM_GBS_404	BUT	White	PI 289060	SAN RIVALE	L. sativa	Y	22.6667	0	0
BM_GBS_405	LEF	Black	PI 289063	VII-60-2	L. sativa	Y	23.6667	24	1.01408
BM_GBS_406	SER	Black	PI 289064	VII-63-2	L. serriola	Y	22.3333	7.4	0.331343
BM_GBS_407	LEF	Black	PI 321013	WHITE LETTUCE	L. sativa	Y	21.6667	6.33333	0.292308
BM_GBS_408	SER	Brown	PI 271940		L. serriola	Y	20.6667	1.33333	0.0645161
BM_GBS_409	ICE	White	PI 342439		L. sativa	Y	22	0	0
BM_GBS_41	LEF	White		Batavian Cybele	L. sativa	Y	24	8.66667	0.361111
BM_GBS_410	BUT	White	PI 342447		L. sativa	Y	18.3333	0	0
BM_GBS_411	BUT	White	PI 342449		L. sativa	Y	23.3333	8.33333	0.357143
BM_GBS_412	BUT	White	PI 342452		L. sativa	Y	20.3333	0	0
BM_GBS_413	BUT	White	PI 342456		L. sativa	Y	18.3333	6	0.327273
BM_GBS_414	BUT	White	PI 342459		L. sativa	Y	20.3333	12	0.590164
BM_GBS_415	BUT	White	PI 342460		L. sativa	Y	18	4.66667	0.259259
BM_GBS_416	BUT	White	PI 342461		L. sativa	Y	20.3333	0.333333	0.0163934
BM_GBS_417	LEF	Black	PI 278091		L. sativa	Y	18	1.66667	0.0925926
BM_GBS_418	ROM	White	PI 342479		L. sativa	Y	23.3333	0	0
BM_GBS_419	MX	Black	PI 278106		L. sativa	Y	23.6667	2	0.084507
BM_GBS_42	ICE	Black		Belle Star	L. sativa	Y	18	12.6667	0.703704
BM_GBS_420	BUT	White	PI 342491		L. sativa	Y	23	10	0.434783
BM_GBS_421	BAT	White	PI 342492		L. sativa	Y	19.6667	5.66667	0.288136
BM_GBS_422	BUT	White	PI 342498		L. sativa	Y	22.6667	0.666667	0.0294118
BM_GBS_423	LEF	White	PI 342506		L. sativa	Y	22.3333	20	0.895522
BM_GBS_424	BUT	Black	PI 342517		L. sativa	Y	20.3333	18.3333	0.901639
BM_GBS_425	BUT	Black	PI 342522		L. sativa	Y	20.6667	15.3333	0.741935
BM_GBS_426	BUT	Black	PI 342526		L. sativa	Y	22	21	0.954545
BM_GBS_427	BUT	Black	PI 342530		L. sativa	Y	24.3333	21	0.863014
BM_GBS_428	BUT	Black	PI 342533		L. sativa	Y	22.6667	20.6667	0.911765
BM_GBS_429	BUT	Black	PI 342535		L. sativa	Y	14.3333	9	0.627907
BM_GBS_43	LEF	White		Bellisimo	L. sativa	Y	23.6667	1.66667	0.0704225
BM_GBS_430	BUT	Black	PI 342536		L. sativa	Y	24	18	0.75
BM_GBS_431	BUT	Black	PI 342543		L. sativa	Y	23	7	0.304348
BM_GBS_432	BUT	Black	PI 342552		L. sativa	Y	21.6667	0.25	0.0115385
BM_GBS_433	LAT	Black	PI 342555		L. sativa		15.3333	11	0.717391
BM_GBS_434	BUT	Black	PI 342558		L. sativa	Y	20.3333	9.66667	0.47541
BM_GBS_435	BAT	White	PI 344366	KIVINCIK MORUL	L. sativa	Y	22.6667	16.6667	0.735294
BM_GBS_436	LEF	Black	PI 344449		L. sativa	Y	22.6667	20	0.882353
BM_GBS_437	BUT	White	PI 358002	BELA STIPSKA	L. sativa	Y	24.3333	0.333333	0.0136986
BM_GBS_438	BAT	White	PI 358011	KAVARDZIK	L. sativa		22.3333	1	0.0447761
BM_GBS_439	BAT	White	PI 358013	SRVENA	L. sativa	Y	24.6667	2	0.0810811
BM_GBS_44	ROM	White	PI 633998	Beretta	L. sativa	Y	24.3333	4.6	0.189041
BM_GBS_440	LEF	White	PI 358015	KUPUS SALATA	L. sativa		23	11.6	0.504348
BM_GBS_441	BAT	White	PI 358018	GLAVICKA	L. sativa	Y	23.6667	1.33333	0.056338
BM_GBS_442	BUT	Black	PI 289022	LAUREZIANER	L. sativa	Y	23	8.33333	0.362319
BM_GBS_443	BUT	White	PI 358020	SOLT PUTER	L. sativa	Y	21.5	0	0
BM_GBS_444	LEF	mix	PI 358022	ZELKA	L. sativa	Y	23	1.16667	0.0507246
BM_GBS_445	ROM	White	PI 358027	MARULA ZELENA	L. sativa	Y	24	5.6	0.233333
BM_GBS_446	BUT	Black	PI 289032	NOCHOWSKA	L. sativa	Y	19.6667	12.3333	0.627119
BM_GBS_447	LEF	mix	PI 358029	BOLTA	L. sativa	Y	22.3333	17.6667	0.791045
BM_GBS_448	ROM	mix	PI 358034	EVREJSKA	L. sativa	Y	24	5	0.208333
BM_GBS_449	ROM	Black	PI 358041	MESANA	L. sativa	Y	19.6667	8.66667	0.440678
BM_GBS_45	LEF	White		Bergamo	L. sativa		20.3333	7.66667	0.377049
BM_GBS_450	LEF	Black	PI 372908	ANITA	L. sativa	Y	23.3333	21.6667	0.928571
BM_GBS_451	BUT	White	PI 373911	DECI-MINOR	L. sativa	Y	24	0.333333	0.0138889
BM_GBS_452	BUT	White	PI 373913	NORAN	L. sativa	Y	12	3.66667	0.305556
BM_GBS_453	BUT	White	PI 373915	SOLITO	L. sativa	Y	21.3333	6.66667	0.3125
BM_GBS_454	BUT	White	PI 378140		L. sativa	Y	20	0	0
BM_GBS_455	ROM	White	PI 379364	KRIVOLACKA	L. sativa	Y	25	2	0.08
BM_GBS_456	ROM	White	PI 491017	WP 019	L. sativa	Y	23.6667	0	0
BM_GBS_457	ROM	White	PI 491018	WP 020	L. sativa	Y	23.3333	2.66667	0.114286
BM_GBS_458	LEF	Black	PI 491028	WP 030A	L. sativa	Y	22	19	0.863636
BM_GBS_459	BUT	Black	PI 289041	FURCHTE NICHT	L. sativa	Y	22.3333	10	0.447761
BM_GBS_46	ROM	Black	PI 634670	Blonde Lente a Monter	L. sativa	Y	23.6667	3	0.126761
BM_GBS_460	ROM	White	PI 491029	WP 030B	L. sativa	Y	21.3333	0	0
BM_GBS_461	ROM	White	PI 491030	WP 031	L. sativa	Y	24.6667	2.66667	0.108108
BM_GBS_462	ROM	White	PI 491035	WP 040	L. sativa		23.3333	21.6667	0.928571
BM_GBS_463	ROM	White	PI 491036	WP 044	L. sativa	Y	24.3333	1	0.0410959
BM_GBS_464	ROM	White	PI 491038	WP 046	L. sativa	Y	24	3.33333	0.138889
BM_GBS_465	ROM	White	PI 491039	WP 047	L. sativa	Y	23.3333	0.333333	0.0142857
BM_GBS_466	ROM	White	PI 491040	WP 049	L. sativa	Y	22.3333	3.66667	0.164179
BM_GBS_467	ROM	White	PI 491042	WP 054	L. sativa	Y	21.6667	19	0.876923
BM_GBS_468	ROM	White	PI 491047	WP 061	L. sativa	Y	25.6667	1	0.038961
BM_GBS_469	ROM	White	PI 491050	WP 064	L. sativa	Y	23.3333	1.66667	0.0714286
BM_GBS_47	ICE	Black		Black Velvet	L. sativa	Y	12.3333	4.66667	0.378378
BM_GBS_470	ROM	White	PI 491056	WP 070	L. sativa	Y	20.3333	7	0.344262
BM_GBS_471	LEF	Black	PI 491062	WP 075A	L. sativa	Y	23	22	0.956522
BM_GBS_472	BUT	White	PI 342450		L. sativa	Y	20	0.333333	0.0166667
BM_GBS_473	LEF	Black	PI 491068	WP 079A	L. sativa	Y	23	1	0.0434783
BM_GBS_474	LEF	mix	PI 491074	WP 085	L. sativa	Y	19	15.3333	0.807018
BM_GBS_475	ROM	White	PI 491082	WP 090A	L. sativa	Y	23.3333	3	0.128571
BM_GBS_476	SER	Brown	PI 491206		L. serriola		14.6667	16	1.09091
BM_GBS_477	ROM	White	PI 491214	WP 103	L. sativa	Y	22.3333	16.3333	0.731343
BM_GBS_478	ROM	White	PI 491220	WP 128	L. sativa	Y	24.6667	14	0.567568
BM_GBS_479	SER	Brown	PI 491251	WP 156	L. serriola	Y	15.6667	12	0.765957
BM_GBS_48	LEF	White	PI 612978	BLACKJACK	L. sativa	Y	22.3333	3.66667	0.164179
BM_GBS_480	BUT	White	PI 342509		L. sativa	Y	25	17.3333	0.693333
BM_GBS_481	LEF	White	PI 503623	Pirat	L. sativa	Y	22.6667	5	0.220588
BM_GBS_482	LEF	White	PI 503625	Prinz V. Loewenstein	L. sativa	Y	22	0	0
BM_GBS_483	BUT	White	PI 503630	Rheingold	L. sativa	Y	19.3333	3.33333	0.172414
BM_GBS_484	BUT	White	PI 503632	Tempo	L. sativa	Y	24	0.8	0.0333333
BM_GBS_485	LEF	White	PI 503640	CSSR 1981:90	L. sativa	Y	23.6667	1	0.0422535
BM_GBS_486	BUT	Black	PI 503643	GEORGIAN SSR 1982:362	L. sativa	Y	21.3333	20.3333	0.953125
BM_GBS_487	BUT	Black	PI 506303		L. sativa	Y	23	16.6667	0.724638
BM_GBS_488	BUT	White	PI 342512		L. sativa		22.6667	0	0
BM_GBS_489	BUT	Black	PI 342537		L. sativa	Y	12	6.33333	0.527778
BM_GBS_49	ICE	White	PI 595584	Blanco	L. sativa	Y	24.6667	2.33333	0.0945946
BM_GBS_490	ICE	White	PI 358004	KADRAVA	L. sativa	Y	24.6667	17	0.689189
BM_GBS_491	BUT	Black	PI 358009	RECKAVA MESANA	L. sativa		22.3333	0	0
BM_GBS_492	ROM	White	PI 358033	BELA MARULA	L. sativa	Y	22.3333	0.333333	0.0149254
BM_GBS_493	BAT	Black	PI 358036	BUCISTINSKA	L. sativa	Y	22.6667	11.8	0.520588
BM_GBS_494	ROM	White	PI 358039	CRNA MARULA	L. sativa	Y	24.3333	1.33333	0.0547945
BM_GBS_495	BUT	White	PI 368634	STARA	L. sativa	Y	24.3333	5.33333	0.219178
BM_GBS_496	BUT	Brown	PI 372894	OSTINATA	L. sativa	Y	18.3333	1.66667	0.0909091
BM_GBS_497	BUT	Black	PI 373914	RAPIDE	L. sativa	Y	22.6667	0.5	0.0220588
BM_GBS_498	STM	Black	PI 419088	TSIYIE	L. sativa	Y	19.6667	1	0.0508475
BM_GBS_499	SER	Black	PI 491120	WP 179	L. serriola	Y	21.6667	18.3333	0.846154
BM_GBS_5	BUT	White		ALIZE	L. sativa	Y	24	16.4	0.683333
BM_GBS_50	BUT	White	PI 634672	Bourguignonne	L. sativa	Y	21.3333	8.66667	0.40625
BM_GBS_500	SER	Brown	PI 491125	WP 184	L. serriola	Y	22	18.6667	0.848485
BM_GBS_501	SER	Brown	PI 491128	WP 187	L. serriola	Y	20.6667	14.3333	0.693548
BM_GBS_502	SER	Brown	PI 491155	WP 211A	L. serriola	Y	22.3333	18	0.80597
BM_GBS_503	LEF	Black	PI 657634	Australian	L. sativa	Y	24	0	0
BM_GBS_504	BUT	White		Baba	L. sativa	Y	25	13.6667	0.546667
BM_GBS_505	BUT	White		Baccarat	L. sativa	Y	17.5	1.66667	0.0952381
BM_GBS_506	BUT	Black	PI 536697	Bibb	L. sativa	Y	16.3333	14.3333	0.877551
BM_GBS_507	ICE	White		Cal-West 80	L. sativa	Y	18.6667	0.333333	0.0178571
BM_GBS_508	ICE	Black		Imperial Triumph	L. sativa	Y	24.3333	0.4	0.0164384
BM_GBS_509	ICE	Black	PI 674754	JADE	L. sativa	Y	22.6667	3.33333	0.147059
BM_GBS_51	BUT	Black		BRAZIL 221	L. sativa	Y	18.6667	13.25	0.709821
BM_GBS_510	ICE	White		Kelly	L. sativa	Y	24.3333	15.6667	0.643836
BM_GBS_511	ROM	White		LG-3	L. sativa	Y	24.3333	2.2	0.090411
BM_GBS_512	LEF	White	PI 536751	Oak leaf	L. sativa	Y	24.3333	0	0
BM_GBS_513	LEF	Black		Ocean Green MI	L. sativa	Y	22.6667	19	0.838235
BM_GBS_514	ICE	Black		PAGOSA	L. sativa	Y	19	13.5	0.710526
BM_GBS_515	STM	Black		QING PI YUAN YE	L. sativa	Y	23.3333	0	0
BM_GBS_516	ICE	White		Queen Crown	L. sativa	Y	23.6667	0	0
BM_GBS_517	LEF	White	PI 536764	Slobolt	L. sativa	Y	21.3333	1	0.046875
BM_GBS_518	ICE	Black	PI 596346	SPRECKELS	L. sativa	Y	20.3333	7.33333	0.360656
BM_GBS_519	BUT	White	PI 543970	SUPERBB	L. sativa	Y	22.6667	3	0.132353
BM_GBS_52	LEF	Black	PI 673037	BRONZE ARROWHEADE	L. sativa	Y	18.3333	0.666667	0.0363636
BM_GBS_520	ROM	Black	PI 665208	TALL GUZMAINE	L. sativa	Y	21.3333	18.6667	0.875
BM_GBS_521	ICE	White		VALIANT	L. sativa	Y	24.3333	18.3333	0.753425
BM_GBS_522	LEF	Black		Versailles	L. sativa	Y	24.3333	22.6667	0.931507
BM_GBS_523	LEF	Black	PI 536769	Waldmans Green	L. sativa	Y	21.6667	21	0.969231
BM_GBS_524	BUT	White		WEINER MEIDIN	L. sativa	Y	23	17.6667	0.768116
BM_GBS_53	LEF	Black	PI 536781	Bronze Beauty	L. sativa	Y	21	1.66667	0.0793651
BM_GBS_54	BUT	Black	W6 3743	Buttercrunch	L. sativa		20.3333	13	0.639344
BM_GBS_55	ROM	Black	PI 595832	Caesar	L. sativa	Y	22.3333	12.3333	0.552239
BM_GBS_56	ICE	Black		Calona	L. sativa		24.3333	12.5	0.513699
BM_GBS_57	LEF	White	PI 613595	Calviac	L. sativa	Y	23	10	0.434783
BM_GBS_58	ICE	Black	PI 631488	Campionas	L. sativa	Y	23	15.3333	0.666667
BM_GBS_59	ICE	Black	W6 38935	Cannery Row	L. sativa	Y	22.6667	10.1667	0.448529
BM_GBS_6	BUT	White		AMANDA PLUS	L. sativa	Y	19.3333	3.8	0.196552
BM_GBS_60	LEF	White	PI 599364	Carnival	L. sativa	Y	24	19.3333	0.805556
BM_GBS_61	ROM	White		Cartan	L. sativa	Y	23.3333	3	0.128571
BM_GBS_62	PRI	White	PI 251246		L. sativa	Y	24.4	24.6667	1.01093
BM_GBS_63	BUT	White	PI 324242	IRENE	L. sativa	Y	13	1.33	0.103
BM_GBS_64	ICE	Brown	PI 601292	Chieftain	L. sativa	Y	22.6667	18	0.794118
BM_GBS_65	ICE	Black		Cibola	L. sativa	Y	22.6667	6.66667	0.294118
BM_GBS_66	LEF	Black	PI 615061	Cocarde Red Oakleaf	L. sativa	Y	23.3333	15	0.642857
BM_GBS_67	LEF	White	PI 568252	Condor	L. sativa	Y	23.6667	0	0
BM_GBS_68	ROM	White	PI 536858	Cordon Bleu	L. sativa	Y	22.6667	15.6667	0.691176
BM_GBS_69	ROM	White	PI 612638	CORNELL #4	L. sativa	Y	24	14.3333	0.597222
BM_GBS_7	ICE	Black		AMARAL78-A	L. sativa	Y	21	18.8	0.895238
BM_GBS_70	ICE	Black	PI 595105	COWBOY	L. sativa	Y	16.6667	4	0.24
BM_GBS_71	ICE	Black	PI 631465	Coyote	L. sativa	Y	23	18.75	0.815217
BM_GBS_72	ROM	White	PI 657646	Craquante D'Avignon	L. sativa	Y	22.6667	0.333333	0.0147059
BM_GBS_73	ICE	Brown		Crispa	L. sativa	Y	24	1.66667	0.0694444
BM_GBS_74	ICE	Black	PI 596705	Crispy	L. sativa	Y	23.3333	13.6667	0.585714
BM_GBS_75	BUT	Black	PI 441729	Aurelia	L. sativa	Y	18.3333	0	0
BM_GBS_76	LEF	Black		DARCHIU	L. sativa	Y	22	9.5	0.431818
BM_GBS_77	ROM	White		DARKLAND	L. sativa	Y	24	0.25	0.0104167
BM_GBS_78	ROM	Brown		DE MORGES BRAUN	L. sativa		23.3333	19	0.814286
BM_GBS_79	ROM	White	PI 667691	Defender	L. sativa	Y	24	17.1667	0.715278
BM_GBS_8	LEF	White		AMAZON	L. sativa		23.6667	12.1667	0.514085
BM_GBS_80	BUT	White		Bertane	L. sativa		19.3333	0.333333	0.0172414
BM_GBS_81	ICE	Brown	PI 585218	DIAMOND	L. sativa	Y	20.6667	1	0.0483871
BM_GBS_82	BUT	White		DIEGO	L. sativa	Y	23.3333	9.33333	0.4
BM_GBS_83	ICE	Black		DORADO	L. sativa	Y	23	19.6667	0.855072
BM_GBS_84	ICE	White	PI 536829	DRUMHEAD WHITE CABBAGE	L. sativa	Y	23	0	0
BM_GBS_85	ICE	Black	PI 628968	Durango	L. sativa	Y	22	0	0
BM_GBS_86	LEF	Black	W6 3754	DUTCH LEAF	L. sativa	Y	13.6667	10.6667	0.780488
BM_GBS_87	ICE	Black	PI 601183	DYNASTY	L. sativa	Y	21.6667	14.5	0.669231
BM_GBS_88	ICE	Black		E 4226	L. sativa	Y	23.3333	15.5	0.664286
BM_GBS_89	BUT	White		E 6155	L. sativa	Y	24.3333	9	0.369863
BM_GBS_9	BUT	White		AMBER	L. sativa	Y	23.6667	20.6667	0.873239
BM_GBS_90	BUT	Black		Cazard	L. sativa	Y	16.6667	2.33333	0.14
BM_GBS_91	BUT	White		Edogawa Salad	L. sativa	Y	20	0	0
BM_GBS_92	ROM	Black		Egyptian Lactuca	L. sativa	Y	20.3333	16.3333	0.803279
BM_GBS_93	ROM	Black	PI 536782	Eiffel Tower	L. sativa	Y	25	3	0.12
BM_GBS_94	BUT	White		ELISABETH	L. sativa	Y	15	7.33333	0.488889
BM_GBS_95	ICE	White		Emerald	L. sativa	Y	24.3333	21	0.863014
BM_GBS_96	ROM	White		Emerald Gem	L. sativa	Y	24	16.5	0.6875
BM_GBS_97	ICE	Black		Empire 2000	L. sativa	Y	22.6667	1.75	0.0772059
BM_GBS_98	BUT	White		ENCANTO M.I.	L. sativa	Y	23.6667	16.6667	0.704225
BM_GBS_99	LEF	White		E 0183	L. sativa	Y	24.3333	16.75	0.688356

## Sheet: Table S2
Table S2. ANOVA test of heat germination across seven harvest year groups
	Df	Sum Sq	Mean Sq	F value	Pr(>F)
HarvestYear	6	9.07	1.5114	13.28	5.45e-14
Residuals	505	57.48	0.1138

## Sheet: Table S3
Table S3 ANOVA test of horticultural type effects on seed thermoinhibition
	Df	Sum Sq	Mean Sq	F value	Pr(>F)
Types	4	1.46	0.3655	3.152	0.0142
Residuals	491	56.93	0.1159

## Sheet: Table S4
Table S4. ANOVA of seed color effects on seed thermoinhibition
	Df	Sum Sq	Mean Sq	F value	Pr(>F)
HarvestYear	2	9.32	4.659	45.77	<2E-16
Residuals	511	52.02	0.102

## Sheet: Table S5
Table S5. Significant SNP associated with thermoinhibition rate in lettuce
SNP	Chr	Pos	P.value	MAF
4_226229914	4	226229914	2.56623e-07	0.477564
5_282718523	5	282718523	5.34677e-08	0.278846
5_282763282	5	282763282	7.71179e-08	0.266026
5_283412526	5	283412526	1.03079e-07	0.260684
5_283412601	5	283412601	1.89875e-08	0.267094
5_283412654	5	283412654	1.51642e-08	0.266026
5_283522185	5	283522185	6.65336e-10	0.28312
5_283522203	5	283522203	6.65336e-10	0.28312
5_283522353	5	283522353	6.65336e-10	0.28312
5_283564028	5	283564028	4.37456e-10	0.288461
5_283564067	5	283564067	2.55083e-10	0.279915
5_283564071	5	283564071	2.55083e-10	0.279915
5_283564081	5	283564081	2.55083e-10	0.279915
5_283564116	5	283564116	1.88153e-09	0.290598
5_283564138	5	283564138	1.44819e-09	0.28953
5_283564139	5	283564139	1.44819e-09	0.28953
5_283564145	5	283564145	1.44819e-09	0.28953
5_283564171	5	283564171	1.44819e-09	0.28953
5_283564176	5	283564176	2.55083e-10	0.279915
5_283564223	5	283564223	1.44819e-09	0.28953
7_46902495	7	46902495	2.47008e-07	0.223291
7_46902681	7	46902681	2.47008e-07	0.223291
7_49498069	7	49498069	3.03733e-09	0.384615
7_49745757	7	49745757	2.95313e-09	0.40812
7_49745767	7	49745767	3.93423e-08	0.394231
7_49746071	7	49746071	2.95313e-09	0.40812
7_49757626	7	49757626	2.60024e-09	0.407051
7_50248220	7	50248220	8.95078e-08	0.344017
7_50257141	7	50257141	2.16136e-07	0.351496
7_50289123	7	50289123	2.55571e-07	0.344017
7_50448383	7	50448383	2.39595e-07	0.360043
7_50448430	7	50448430	2.21574e-07	0.366453
7_50448511	7	50448511	2.39595e-07	0.360043
7_50450098	7	50450098	1.83116e-07	0.365385
7_50450099	7	50450099	1.58057e-07	0.361111
7_50450248	7	50450248	1.58057e-07	0.361111
7_50450265	7	50450265	1.83116e-07	0.365385
7_50450289	7	50450289	1.58057e-07	0.361111
7_50450367	7	50450367	4.94455e-09	0.388889
7_50450373	7	50450373	1.58057e-07	0.361111
7_50450563	7	50450563	1.58057e-07	0.361111
7_50450572	7	50450572	1.58057e-07	0.361111
7_50450648	7	50450648	1.58057e-07	0.361111
7_50497244	7	50497244	2.29517e-07	0.365385
7_50497256	7	50497256	8.6716e-08	0.378205
7_50552408	7	50552408	1.14606e-07	0.384615
7_50870580	7	50870580	1.32701e-07	0.369658
7_50870621	7	50870621	1.32701e-07	0.369658
7_51255191	7	51255191	1.02822e-07	0.353633
7_51255244	7	51255244	7.67836e-08	0.356838
7_51255272	7	51255272	1.02822e-07	0.353633
7_51255371	7	51255371	8.73454e-08	0.351496
7_51261765	7	51261765	9.08376e-08	0.353633
7_51261932	7	51261932	8.96921e-08	0.353633
7_51273827	7	51273827	2.17598e-07	0.346154
7_51273867	7	51273867	1.96611e-07	0.349359
7_51452706	7	51452706	7.278e-08	0.348291
7_51453358	7	51453358	1.10965e-07	0.347222
7_51453392	7	51453392	1.10965e-07	0.347222
7_51453519	7	51453519	1.10965e-07	0.347222
7_51453538	7	51453538	5.25887e-09	0.366453
7_51453575	7	51453575	5.25887e-09	0.366453
7_51453580	7	51453580	1.10965e-07	0.347222
7_51462715	7	51462715	5.25887e-09	0.366453
7_51462817	7	51462817	1.67623e-07	0.346154
7_51462863	7	51462863	1.67623e-07	0.346154
7_51462866	7	51462866	1.67623e-07	0.346154
7_51462936	7	51462936	1.67623e-07	0.346154
7_51509072	7	51509072	9.36536e-09	0.364316
7_51518444	7	51518444	6.47069e-09	0.365385
7_55406738	7	55406738	1.71147e-07	0.486111
7_55423790	7	55423790	5.28221e-08	0.489316
7_55423847	7	55423847	5.28221e-08	0.489316
7_55479167	7	55479167	4.7449e-08	0.489316
7_55483906	7	55483906	2.31709e-07	0.486111
7_55516557	7	55516557	1.24207e-07	0.490385
7_63272867	7	63272867	2.42861e-07	0.290598
8_115891660	8	115891660	4.97161e-09	0.11218
8_115891779	8	115891779	4.97161e-09	0.11218
8_115891863	8	115891863	4.93494e-10	0.111111
8_115891864	8	115891864	4.93494e-10	0.111111
9_60665643	9	60665643	6.76369e-08	0.178419
9_60673223	9	60673223	6.76369e-08	0.178419
9_60673336	9	60673336	6.76369e-08	0.178419

## Sheet: Table S6
Table S6. GWAS LD blocks and Causal genes previously identified for Thermoinhibtion or Seed color
chromosome	start (bp)	end (bp)	Trait
3	105486458	105686533	Seed Color
7	49157333	51771079	Seed Color
7	51985793	52242597	Seed Color
7	55306954	55655483	Seed Color
7	63172324	64269680	Seed Color
8	116852738	117052818	Seed Color
4	226042654	226330116	Thermoinhibition
5	282535447	282863282	Thermoinhibition
5	283265917	283664223	Thermoinhibition
7	46735601	47002681	Thermoinhibition
7	49398069	51716483	Thermoinhibition
7	55263256	55655524	Thermoinhibition
7	63172324	63373036	Thermoinhibition
8	115791660	115991864	Thermoinhibition
9	60541265	60784133	Thermoinhibition
6	92409743	92411479	LsNCED4
9	57619602	57620297	LsERF1
7	49252084	49252982	LsTT2
3	136011603	136016381	LsABA1

## Sheet: Table S7
Table S7. Candidate genes associated with thermoinhibition and their GO annotations
aThe naming convention of gene models in this study was modified from the annotation of the lettuce genome v8, as following: (1) The prefix 'Ls' indicating the lettuce species, abbreviated from L. sativa; (2) the single digit number indicating the linkage group (0-9); (3) 'g' signifying a gene; and (4) A 4–6 digit number unique to each gene, assigned from the lettuce genome v8. For example, a gen…
bMatches were identified using a BALSTP E-value cutoff of 1e-20. Otherwise, it was denoted as NA.
aGene ID	bSwiss-Prot Match	Description	GeneOntologyID:Term^
Ls4g124301.3	CBP23_HORVU	Serine carboxypeptidase II-3	GO:0006508;proteolysis
Ls4g124761.1	NA	NA	NA
Ls5g148181.1	CIPK2_ORYSJ	CBL-interacting protein kinase 2	GO:0006468;protein phosphorylation^GO:0007165;signal transduction^GO:0018105;peptidyl-serine phosphorylation^GO:0018107;peptidyl-threonine phosphorylation^GO:0035556;intracellular signal transduction
Ls5g148201.1	NA	NA	NA
Ls5g148221.1	Y2837_ARATH	WEB family protein At2g38370	GO:0009903;chloroplast avoidance movement^GO:0009904;chloroplast accumulation movement
Ls5g148241.1	NA	NA	NA
Ls5g148320.2	NA	NA	NA
Ls5g148361.1	BLI_ARATH	Protein BLISTER	GO:0006355;regulation of DNA-templated transcription^GO:0009908;flower development^GO:0009965;leaf morphogenesis^GO:0010091;trichome branching^GO:0040008;regulation of growth^GO:0048316;seed development^GO:0048826;cotyledon morphogenesis^GO:0051781;positive regulation of cell division
Ls5g148381.1	ADRC1_ARATH	NADPH-dependent aldehyde reductase 1 chloroplastic	GO:0055114;obsolete oxidation-reduction process
Ls5g148401.3	YCP9_SCHPO	Uncharacterized oxidoreductase C663.09c	GO:0110095;cellular detoxification of aldehyde
Ls5g148420.1	NA	NA	NA
Ls5g148441.1	MAKR1_ARATH	Probable membrane-associated kinase regulator 1	GO:0006629;lipid metabolic process^GO:0009741;response to brassinosteroid^GO:0009742;brassinosteroid mediated signaling pathway
Ls5g148460.1	BYST_BOVIN	Bystin	GO:0000462;maturation of SSU-rRNA from tricistronic rRNA transcript (SSU-rRNA, 5.8S rRNA, LSU-rRNA)^GO:0001829;trophectodermal cell differentiation^GO:0008283;cell population proliferation
Ls5g149240.1	PR1B4_ARATH	PRA1 family protein B4	GO:0016192;vesicle-mediated transport
Ls5g149261.1	MIFH_TRISP	Macrophage migration inhibitory factor homolog	NA
Ls5g149301.1	MIFH_TRISP	Macrophage migration inhibitory factor homolog	NA
Ls5g149321.1	DIOX5_ARATH	Probable 2-oxoglutarate-dependent dioxygenase At5g05600	GO:0009813;flavonoid biosynthetic process^GO:0055114;obsolete oxidation-reduction process^GO:0080167;response to karrikin^GO:0097237;cellular response to toxic substance^GO:2000022;regulation of jasmonic acid mediated signaling pathway
Ls5g149341.1	CDPKD_ARATH	Calcium-dependent protein kinase 13	GO:0006468;protein phosphorylation^GO:0009738;abscisic acid-activated signaling pathway^GO:0018105;peptidyl-serine phosphorylation^GO:0035556;intracellular signal transduction^GO:0046777;protein autophosphorylation
Ls5g149360.1	YKT61_ARATH	VAMP-like protein YKT61	GO:0006887;exocytosis^GO:0006906;vesicle fusion^GO:0015031;protein transport
Ls5g149380.1	TGT3A_ARATH	Trihelix transcription factor GT-3a	GO:0006351;DNA-templated transcription^GO:0006355;regulation of DNA-templated transcription
Ls5g149421.1	BZP19_ARATH	Basic leucine zipper 19	GO:0006351;DNA-templated transcription^GO:0006355;regulation of DNA-templated transcription^GO:0010043;response to zinc ion
Ls5g149441.1	NA	NA	NA
Ls5g149460.1	SELT_ARATH	SelT-like protein	NA
Ls5g150761.1	LE194_HORVU	Late embryogenesis abundant protein B19.4	NA
Ls5g150780.1	AMPD_ARATH	AMP deaminase	GO:0009737;response to abscisic acid^GO:0009793;embryo development ending in seed dormancy^GO:0032264;IMP salvage
Ls5g150801.1	TBL3_ARATH	Protein trichome birefringence-like 3	GO:0009827;plant-type cell wall modification^GO:0030244;cellulose biosynthetic process^GO:0045489;pectin biosynthetic process^GO:0045492;xylan biosynthetic process
Ls5g150820.1	NA	NA	NA
Ls7g34200.1	EPFL3_ARATH	EPIDERMAL PATTERNING FACTOR-like protein 3	GO:0010052;guard cell differentiation^GO:0010374;stomatal complex development
Ls7g34221.1	Y2988_ARATH	Uncharacterized protein At2g29880	NA
Ls7g34521.1	NA	NA	NA
Ls7g34541.1	IF415_TOBAC	Eukaryotic initiation factor 4A-15	NA
Ls7g34561.1	NA	NA	NA
Ls7g34581.1	IF415_TOBAC	Eukaryotic initiation factor 4A-15	NA
Ls7g34600.1	LCYE_ARATH	Lycopene epsilon cyclase chloroplastic	GO:0016117;carotenoid biosynthetic process^GO:0016123;xanthophyll biosynthetic process
Ls7g34620.1	ALP1_ARATH	Protein ANTAGONIST OF LIKE HETEROCHROMATIN PROTEIN 1	GO:0006351;DNA-templated transcription^GO:0031936;obsolete negative regulation of chromatin silencing
Ls7g34640.1	NA	NA	NA
Ls7g34661.1	BBE15_ARATH	Berberine bridge enzyme-like 15	GO:0009793;embryo development ending in seed dormancy^GO:0010197;polar nucleus fusion^GO:0055114;obsolete oxidation-reduction process
Ls7g34701.1	CFIS1_ARATH	Pre-mRNA cleavage factor Im 25 kDa subunit 1	GO:0006378;mRNA polyadenylation
Ls7g34720.1	VIP3_ARATH	WD repeat-containing protein VIP3	GO:0006351;DNA-templated transcription^GO:0006355;regulation of DNA-templated transcription^GO:0009908;flower development^GO:0009910;negative regulation of flower development^GO:0010452;obsolete histone H3-K36 methylation^GO:0016441;post-transcriptional gene silencing^GO:0051568;obsolete histone H3-K4 methylation
Ls7g34740.2	MYO17_ARATH	Myosin-17	GO:0007015;actin filament organization^GO:0007018;microtubule-based movement^GO:0010090;trichome morphogenesis^GO:0010091;trichome branching^GO:0030048;actin filament-based movement^GO:0048467;gynoecium development^GO:0048767;root hair elongation^GO:0048768;root hair cell tip growth^GO:0051645;Golgi localization^GO:0051646;mitochondrion localization^GO:0060151;peroxisome localization^GO:0090436;l…
Ls7g34760.1	RL1D1_MOUSE	Ribosomal L1 domain-containing protein 1	GO:0000470;maturation of LSU-rRNA^GO:0032880;regulation of protein localization^GO:0042981;regulation of apoptotic process^GO:2000772;regulation of cellular senescence
Ls7g34780.1	PMIR1_ARATH	Protein PLASTID MOVEMENT IMPAIRED 1-RELATED 1	GO:0009637;response to blue light^GO:0009902;chloroplast relocation^GO:0009903;chloroplast avoidance movement^GO:0030048;actin filament-based movement^GO:0031022;nuclear migration along microfilament
Ls7g34801.2	ALFL5_ARATH	PHD finger protein ALFIN-LIKE 5	GO:0006325;chromatin organization^GO:0006351;DNA-templated transcription^GO:0006355;regulation of DNA-templated transcription^GO:0009414;response to water deprivation^GO:0009651;response to salt stress
Ls7g34821.1	WAV2_ARATH	Alpha/beta hydrolase domain-containing protein WAV2	GO:0006508;proteolysis^GO:0048364;root development
Ls7g34841.1	NFYA3_ARATH	Nuclear transcription factor Y subunit A-3	GO:0006351;DNA-templated transcription^GO:0006355;regulation of DNA-templated transcription
Ls7g34861.1	PDAT1_ARATH	Phospholipid:diacylglycerol acyltransferase 1	GO:0006071;glycerol metabolic process^GO:0006629;lipid metabolic process^GO:0019432;triglyceride biosynthetic process
Ls7g34901.1	NA	NA	NA
Ls7g34921.1	ATL53_ARATH	Putative RING-H2 finger protein ATL53	GO:0043161;proteasome-mediated ubiquitin-dependent protein catabolic process
Ls7g36161.2	GIF3_ARATH	GRF1-interacting factor 3	GO:0006351;DNA-templated transcription^GO:0006355;regulation of DNA-templated transcription^GO:0008283;cell population proliferation^GO:0048366;leaf development
Ls7g36181.3	GFA2_ARATH	Chaperone protein dnaJ GFA2 mitochondrial	GO:0000740;nuclear membrane fusion^GO:0009408;response to heat^GO:0009553;embryo sac development^GO:0009558;embryo sac cellularization^GO:0010197;polar nucleus fusion^GO:0010198;synergid death^GO:0051085;chaperone cofactor-dependent protein refolding
Ls7g36280.1	NA	NA	NA
Ls7g36681.2	C3H65_ARATH	Zinc finger CCCH domain-containing protein 65	NA
Ls7g36701.3	BH041_ARATH	Putative transcription factor bHLH041	GO:0006351;DNA-templated transcription^GO:0006355;regulation of DNA-templated transcription^GO:0010200;response to chitin
Ls7g36800.1	DEAH5_ARATH	Probable pre-mRNA-splicing factor ATP-dependent RNA helicase DEAH5	GO:0000398;mRNA splicing, via spliceosome
Ls7g36821.1	BBE15_ARATH	Berberine bridge enzyme-like 15	GO:0009793;embryo development ending in seed dormancy^GO:0010197;polar nucleus fusion^GO:0055114;obsolete oxidation-reduction process
Ls7g36881.1	CKX3_ARATH	Cytokinin dehydrogenase 3	GO:0009690;cytokinin metabolic process^GO:0009823;cytokinin catabolic process^GO:0055114;obsolete oxidation-reduction process
Ls7g36961.1	DENR_SCHPO	Translation machinery-associated protein 22	GO:0001731;formation of translation preinitiation complex^GO:0002183;cytoplasmic translational initiation^GO:0002188;translation reinitiation^GO:0002192;IRES-dependent translational initiation of linear mRNA^GO:0006413;translational initiation
Ls7g37001.1	NA	NA	NA
Ls7g37040.2	TM258_MOUSE	Transmembrane protein 258	GO:0006487;protein N-linked glycosylation
Ls7g37060.1	MSI4_ARATH	WD-40 repeat-containing protein MSI4	GO:0006281;DNA repair^GO:0006325;chromatin organization^GO:0006351;DNA-templated transcription^GO:0006355;regulation of DNA-templated transcription^GO:0009908;flower development^GO:0010224;response to UV-B^GO:0030154;cell differentiation
Ls7g37081.2	SC24B_ARATH	Protein transport protein Sec24-like At4g32640	GO:0006886;intracellular protein transport^GO:0006888;endoplasmic reticulum to Golgi vesicle-mediated transport
Ls7g37140.1	PAO5_ARATH	Probable polyamine oxidase 5	GO:0048510;regulation of timing of transition from vegetative to reproductive phase^GO:0055114;obsolete oxidation-reduction process
Ls7g37160.1	SMD3A_ARATH	Small nuclear ribonucleoprotein SmD3a	GO:0000245;spliceosomal complex assembly^GO:0000387;spliceosomal snRNP assembly^GO:0000398;mRNA splicing, via spliceosome
Ls7g37240.3	GAT22_ARATH	Putative GATA transcription factor 22	GO:0006355;regulation of DNA-templated transcription^GO:0007623;circadian rhythm^GO:0009416;response to light stimulus^GO:0009658;chloroplast organization^GO:0009735;response to cytokinin^GO:0009736;cytokinin-activated signaling pathway^GO:0009739;response to gibberellin^GO:0009740;gibberellic acid mediated signaling pathway^GO:0009910;negative regulation of flower development^GO:0009938;negative…
Ls7g37260.1	NA	NA	NA
Ls7g37280.1	NA	NA	NA
Ls7g37320.1	NA	NA	NA
Ls7g37341.3	EER5_ARATH	Enhanced ethylene response protein 5	GO:0000973;post-transcriptional tethering of RNA polymerase II gene DNA at nuclear periphery^GO:0006368;transcription elongation by RNA polymerase II^GO:0009723;response to ethylene^GO:0009873;ethylene-activated signaling pathway^GO:0016973;poly(A)+ mRNA export from nucleus^GO:0048364;root development^GO:0060968;obsolete regulation of gene silencing^GO:0071033;nuclear mRNA surveillance
Ls7g37360.1	PDE2_CROAD	Venom phosphodiesterase 2	GO:0006955;immune response^GO:0008152;metabolic process
Ls7g37400.1	PDE2_CROAD	Venom phosphodiesterase 2	GO:0006955;immune response^GO:0008152;metabolic process
Ls7g37420.1	MTNA_TOBAC	Methylthioribose-1-phosphate isomerase	GO:0019509;L-methionine salvage from methylthioadenosine^GO:0044237;cellular metabolic process
Ls7g37441.1	NA	NA	NA
Ls7g37460.1	NA	NA	NA
Ls7g37481.1	NA	NA	NA
Ls7g37501.1	CDA1_ARATH	Cytidine deaminase 1	GO:0006216;cytidine catabolic process^GO:0009972;cytidine deamination
Ls7g37520.1	NA	NA	NA
Ls7g37541.1	ACCO1_ARATH	ACO1(1-aminocyclopropane-1-carboxylate oxidase 1)	GO:0006952;defense response^GO:0009693;ethylene biosynthetic process^GO:0051365;cellular response to potassium ion starvation^GO:0055114;obsolete oxidation-reduction process^GO:0071281;cellular response to iron ion^GO:0071398;cellular response to fatty acid^GO:0071732;cellular response to nitric oxide
Ls7g39761.1	YAW6_SCHPO	Uncharacterized protein C3F10.06c	GO:0019988;charged-tRNA amino acid modification
Ls7g39781.1	SDEH4_ARATH	Senescence/dehydration-associated protein At4g35985 chloroplastic	GO:0002239;response to oomycetes^GO:0009409;response to cold^GO:0009651;response to salt stress
Ls7g39841.1	NA	NA	NA
Ls7g39860.1	NA	NA	NA
Ls7g40440.1	P2C56_ARATH	ABI1 (Protein phosphatase 2C 56)	GO:0006470;protein dephosphorylation^GO:0009408;response to heat^GO:0009409;response to cold^GO:0009737;response to abscisic acid^GO:0009738;abscisic acid-activated signaling pathway^GO:0009787;regulation of abscisic acid-activated signaling pathway^GO:0009788;negative regulation of abscisic acid-activated signaling pathway^GO:0010119;regulation of stomatal movement
Ls7g40461.1	AB8B_ARATH	Putative ABC transporter B family member 8	GO:0055085;transmembrane transport
Ls7g47020.3	Y3264_ARATH	Putative UPF0481 protein At3g02645	NA
Ls7g47061.1	C76C1_ARATH	Cytochrome P450 76C1	GO:0044550;secondary metabolite biosynthetic process^GO:0055114;obsolete oxidation-reduction process
Ls7g47101.1	C76B6_CATRO	Geraniol 8-hydroxylase	GO:0016099;monoterpenoid biosynthetic process^GO:0055114;obsolete oxidation-reduction process
Ls8g79880.2	GMK2_ARATH	Guanylate kinase 2	GO:0048229;gametophyte development^GO:0048638;regulation of developmental growth
Ls8g80560.1	SD31_ARATH	G-type lectin S-receptor-like serine/threonine-protein kinase SD3-1	GO:0006468;protein phosphorylation^GO:0048544;recognition of pollen
Ls8g80580.3	RS202_ARATH	40S ribosomal protein S20-2	GO:0002181;cytoplasmic translation
Ls9g53261.1	NA	NA	NA
Ls9g53281.1	NA	NA	NA

## Sheet: Table S8
Table S8. Significant SNP associated with seed color
SNP	Chr	Position (bp)	P.value	MAF
3_105586458	3	105586458	6.70085e-18	0.204348
7_49745757	7	49745757	2.68591e-43	0.41413
7_49746071	7	49746071	2.68591e-43	0.41413
7_49757626	7	49757626	5.71744e-43	0.413043
7_49745767	7	49745767	3.37384e-42	0.4
7_50450367	7	50450367	5.23075e-41	0.391304
7_50552408	7	50552408	1.31439e-40	0.38913
7_50497256	7	50497256	8.39768e-40	0.382609
7_49851475	7	49851475	1.28003e-39	0.382609
7_49870107	7	49870107	1.31597e-39	0.382609
7_49857299	7	49857299	5.14448e-39	0.384783
7_49857305	7	49857305	5.14448e-39	0.384783
7_49869848	7	49869848	5.17243e-39	0.376087
7_49870001	7	49870001	5.17243e-39	0.376087
7_49870122	7	49870122	5.17243e-39	0.376087
7_49851487	7	49851487	5.25115e-39	0.377174
7_50552479	7	50552479	2.05711e-38	0.376087
7_50552489	7	50552489	2.05711e-38	0.376087
7_50448430	7	50448430	5.91999e-38	0.371739
7_49498069	7	49498069	7.62357e-38	0.38913
7_50497244	7	50497244	1.06299e-37	0.369565
7_49757638	7	49757638	4.4719e-37	0.356522
7_49757651	7	49757651	4.4719e-37	0.356522
7_50450098	7	50450098	4.97134e-37	0.369565
7_50450265	7	50450265	4.97134e-37	0.369565
7_50448383	7	50448383	7.33996e-37	0.365217
7_50448511	7	50448511	7.33996e-37	0.365217
7_50450099	7	50450099	7.33996e-37	0.365217
7_50450248	7	50450248	7.33996e-37	0.365217
7_50450289	7	50450289	7.33996e-37	0.365217
7_50450373	7	50450373	7.33996e-37	0.365217
7_50450563	7	50450563	7.33996e-37	0.365217
7_50450572	7	50450572	7.33996e-37	0.365217
7_50450648	7	50450648	7.33996e-37	0.365217
7_50525685	7	50525685	8.54109e-37	0.365217
7_50525896	7	50525896	8.54109e-37	0.365217
7_50448433	7	50448433	1.09658e-36	0.367391
7_50448476	7	50448476	1.09658e-36	0.367391
7_50525695	7	50525695	1.19402e-36	0.353261
7_50450264	7	50450264	1.34686e-36	0.358696
7_50497179	7	50497179	1.5509e-36	0.361957
7_50497199	7	50497199	1.5509e-36	0.361957
7_50497283	7	50497283	1.5509e-36	0.361957
7_50497315	7	50497315	1.5509e-36	0.361957
7_49757628	7	49757628	1.58695e-36	0.353261
7_50479822	7	50479822	1.84089e-36	0.35
7_50448388	7	50448388	2.0081e-36	0.353261
7_50448512	7	50448512	2.0081e-36	0.353261
7_50448546	7	50448546	2.0081e-36	0.353261
7_50450100	7	50450100	2.0081e-36	0.353261
7_50450106	7	50450106	2.0081e-36	0.353261
7_50450150	7	50450150	2.0081e-36	0.353261
7_50450268	7	50450268	2.0081e-36	0.353261
7_50450336	7	50450336	2.0081e-36	0.353261
7_50450340	7	50450340	2.0081e-36	0.353261
7_50450355	7	50450355	2.0081e-36	0.353261
7_51453538	7	51453538	2.24139e-36	0.371739
7_51453575	7	51453575	2.24139e-36	0.371739
7_51462715	7	51462715	2.24139e-36	0.371739
7_50552303	7	50552303	2.41723e-36	0.363043
7_50552355	7	50552355	2.41723e-36	0.363043
7_50552510	7	50552510	2.41723e-36	0.363043
7_50497105	7	50497105	2.56045e-36	0.348913
7_50497141	7	50497141	2.56045e-36	0.348913
7_50497223	7	50497223	2.56045e-36	0.348913
7_50497245	7	50497245	2.56045e-36	0.348913
7_50448411	7	50448411	2.70621e-36	0.356522
7_51261765	7	51261765	2.80063e-36	0.358696
7_51261869	7	51261869	3.20964e-36	0.354348
7_51261934	7	51261934	3.20964e-36	0.354348
7_50552446	7	50552446	3.28792e-36	0.351087
7_51518444	7	51518444	3.76729e-36	0.370652
7_51273867	7	51273867	4.07958e-36	0.354348
7_51509072	7	51509072	5.18597e-36	0.369565
7_50662046	7	50662046	5.21116e-36	0.357609
7_50870580	7	50870580	5.39594e-36	0.375
7_50870621	7	50870621	5.39594e-36	0.375
7_51255244	7	51255244	5.98912e-36	0.361957
7_51255301	7	51255301	6.90796e-36	0.353261
7_50257141	7	50257141	7.93043e-36	0.355435
7_50647772	7	50647772	9.41573e-36	0.346739
7_50647782	7	50647782	9.41573e-36	0.346739
7_50647856	7	50647856	9.41573e-36	0.346739
7_50662017	7	50662017	9.41573e-36	0.346739
7_50662026	7	50662026	9.41573e-36	0.346739
7_50662121	7	50662121	9.41573e-36	0.346739
7_50633532	7	50633532	1.01988e-35	0.347826
7_50248081	7	50248081	1.04204e-35	0.352174
7_50248089	7	50248089	1.04204e-35	0.352174
7_50248132	7	50248132	1.04204e-35	0.352174
7_50248285	7	50248285	1.04204e-35	0.352174
7_50248296	7	50248296	1.04204e-35	0.352174
7_50248310	7	50248310	1.04204e-35	0.352174
7_51452706	7	51452706	1.20984e-35	0.352174
7_51453358	7	51453358	1.20984e-35	0.352174
7_51453392	7	51453392	1.20984e-35	0.352174
7_51453519	7	51453519	1.20984e-35	0.352174
7_51453580	7	51453580	1.20984e-35	0.352174
7_51261761	7	51261761	1.6518e-35	0.351087
7_51261778	7	51261778	1.6518e-35	0.351087
7_51261827	7	51261827	1.6518e-35	0.351087
7_51261917	7	51261917	1.6518e-35	0.351087
7_51462817	7	51462817	1.69972e-35	0.351087
7_51462863	7	51462863	1.69972e-35	0.351087
7_51462866	7	51462866	1.69972e-35	0.351087
7_51462936	7	51462936	1.69972e-35	0.351087
7_50257019	7	50257019	1.7646e-35	0.353261
7_50257034	7	50257034	1.7646e-35	0.353261
7_50257044	7	50257044	1.7646e-35	0.353261
7_50257083	7	50257083	1.7646e-35	0.353261
7_50257096	7	50257096	1.7646e-35	0.353261
7_50257142	7	50257142	1.7646e-35	0.353261
7_50257164	7	50257164	1.7646e-35	0.353261
7_50257196	7	50257196	1.7646e-35	0.353261
7_51255152	7	51255152	2.56761e-35	0.348913
7_51255233	7	51255233	2.56761e-35	0.348913
7_51255249	7	51255249	2.56761e-35	0.348913
7_51273827	7	51273827	2.76289e-35	0.351087
7_50289123	7	50289123	2.99403e-35	0.347826
7_51255191	7	51255191	3.15326e-35	0.358696
7_51255272	7	51255272	3.15326e-35	0.358696
7_50257104	7	50257104	3.33919e-35	0.354348
7_51518429	7	51518429	3.95186e-35	0.348913
7_51518477	7	51518477	3.95186e-35	0.348913
7_51518574	7	51518574	3.95186e-35	0.348913
7_50289395	7	50289395	4.62618e-35	0.353261
7_51261932	7	51261932	4.82168e-35	0.358696
7_50248220	7	50248220	4.84127e-35	0.347826
7_49996361	7	49996361	5.33373e-35	0.345652
7_49996405	7	49996405	5.33373e-35	0.345652
7_49996433	7	49996433	5.33373e-35	0.345652
7_49996529	7	49996529	5.33373e-35	0.345652
7_51508989	7	51508989	5.44726e-35	0.347826
7_50027479	7	50027479	5.7723e-35	0.359783
7_50027578	7	50027578	5.7723e-35	0.359783
7_51255371	7	51255371	7.80396e-35	0.356522
7_51124034	7	51124034	1.39089e-34	0.33913
7_51124053	7	51124053	1.39089e-34	0.33913
7_50027400	7	50027400	3.60039e-34	0.342391
7_50027476	7	50027476	3.60039e-34	0.342391
7_50027551	7	50027551	3.60039e-34	0.342391
7_51124000	7	51124000	4.2102e-34	0.347826
7_51036140	7	51036140	4.32325e-34	0.346739
7_51036218	7	51036218	4.32325e-34	0.346739
7_51036314	7	51036314	4.32325e-34	0.346739
7_50870548	7	50870548	4.53614e-34	0.353261
7_50870607	7	50870607	4.53614e-34	0.353261
7_51616342	7	51616342	1.14394e-33	0.353261
7_51616344	7	51616344	1.14394e-33	0.353261
7_51616371	7	51616371	1.14394e-33	0.353261
7_51616382	7	51616382	1.14394e-33	0.353261
7_51616401	7	51616401	1.14394e-33	0.353261
7_51616430	7	51616430	1.14394e-33	0.353261
7_51616483	7	51616483	1.14394e-33	0.353261
7_51616500	7	51616500	1.14394e-33	0.353261
7_51616510	7	51616510	1.14394e-33	0.353261
7_49977669	7	49977669	3.36983e-33	0.333696
7_51661923	7	51661923	4.45129e-33	0.354348
7_51661952	7	51661952	4.45129e-33	0.354348
7_51661954	7	51661954	4.45129e-33	0.354348
7_51661983	7	51661983	4.45129e-33	0.354348
7_51661988	7	51661988	4.45129e-33	0.354348
7_51662054	7	51662054	4.45129e-33	0.354348
7_51662073	7	51662073	4.45129e-33	0.354348
7_51662129	7	51662129	4.45129e-33	0.354348
7_51662143	7	51662143	4.45129e-33	0.354348
7_51662144	7	51662144	4.45129e-33	0.354348
7_51671079	7	51671079	1.9644e-31	0.298913
7_51670976	7	51670976	1.21524e-30	0.297826
7_51670973	7	51670973	4.17721e-30	0.293478
7_49431489	7	49431489	1.24169e-23	0.247826
7_49430515	7	49430515	1.52193e-23	0.246739
7_49430529	7	49430529	1.52193e-23	0.246739
7_49431305	7	49431305	1.93362e-23	0.245652
7_49494462	7	49494462	1.09303e-22	0.173913
7_49494629	7	49494629	1.09303e-22	0.173913
7_64068612	7	64068612	8.95642e-20	0.313043
7_64068625	7	64068625	8.95642e-20	0.313043
7_63918239	7	63918239	1.11996e-19	0.318478
7_63918250	7	63918250	1.11996e-19	0.318478
7_64080366	7	64080366	1.20342e-19	0.315217
7_63946365	7	63946365	1.61837e-19	0.317391
7_64080442	7	64080442	1.66199e-19	0.31413
7_64080454	7	64080454	1.66199e-19	0.31413
7_64080477	7	64080477	1.66199e-19	0.31413
7_64080478	7	64080478	1.66199e-19	0.31413
7_64080486	7	64080486	1.66199e-19	0.31413
7_64080638	7	64080638	1.66199e-19	0.31413
7_49430542	7	49430542	7.59829e-19	0.213043
7_49431331	7	49431331	9.43468e-19	0.211957
7_49431445	7	49431445	9.43468e-19	0.211957
7_49431448	7	49431448	9.43468e-19	0.211957
7_63763853	7	63763853	1.49555e-18	0.313043
7_52085793	7	52085793	1.81548e-18	0.178261
7_52105492	7	52105492	2.63335e-18	0.168478
7_52105674	7	52105674	2.63335e-18	0.168478
7_52105719	7	52105719	2.63335e-18	0.168478
7_52105724	7	52105724	2.63335e-18	0.168478
7_52085923	7	52085923	3.53575e-18	0.168478
7_49271141	7	49271141	1.25308e-17	0.146739
7_63272867	7	63272867	1.41375e-17	0.28913
7_55483660	7	55483660	2.49015e-17	0.473913
7_55483701	7	55483701	2.49015e-17	0.473913
7_55483911	7	55483911	2.49015e-17	0.473913
7_49547134	7	49547134	2.50881e-17	0.219565
7_49498067	7	49498067	2.82184e-17	0.218478
7_49498214	7	49498214	2.82184e-17	0.218478
8_116952738	8	116952738	3.00314e-22	0.13913
8_116952777	8	116952777	3.00314e-22	0.13913
8_116952793	8	116952793	3.00314e-22	0.13913
8_116952818	8	116952818	4.41386e-22	0.140217

## Sheet: Table S9
Table S9. Candidate genes associated with Seed Color and their GO annotations
aThe naming convention of gene models in this study was modified from the annotation of the lettuce genome v8, as following: (1) The prefix 'Ls' indicating the lettuce species, abbreviated from L. sativa; (2) the single digit number indicating the linkage group (0-9); (3) 'g' signifying a gene; and (4) A 4–6 digit number unique to each gene, assigned from the lettuce genome v8. For example, a gen…
bMatches were identified using a BALSTP E-value cutoff of 1e-20. Otherwise, it was denoted as NA.
cIndicating whether the candidates were associated with thermoinhibition or had a known function related to seed color
aGene ID	bSwiss-Prot Match	Description	GeneOntologyID:Term^	cNote
Ls3g76280.2	NA	NA	NA
Ls7g34200.1	EPFL3_ARATH	EPIDERMAL PATTERNING FACTOR-like protein 3	GO:0010052;guard cell differentiation^GO:0010374;stomatal complex development	Candidates for thermoinhibition
Ls7g34221.1	Y2988_ARATH	Uncharacterized protein At2g29880	NA	Candidates for thermoinhibition
Ls7g34521.1	NA	NA	NA	Candidates for thermoinhibition
Ls7g34541.1	IF415_TOBAC	Eukaryotic initiation factor 4A-15	NA	Candidates for thermoinhibition
Ls7g34561.1	NA	NA	NA	Candidates for thermoinhibition
Ls7g34581.1	IF415_TOBAC	Eukaryotic initiation factor 4A-15	NA	Candidates for thermoinhibition
Ls7g34600.1	LCYE_ARATH	Lycopene epsilon cyclase chloroplastic	GO:0016117;carotenoid biosynthetic process^GO:0016123;xanthophyll biosynthetic process	Candidates for thermoinhibition
Ls7g34620.1	ALP1_ARATH	Protein ANTAGONIST OF LIKE HETEROCHROMATIN PROTEIN 1	GO:0006351;DNA-templated transcription^GO:0031936;obsolete negative regulation of chromatin silencing	Candidates for thermoinhibition
Ls7g34640.1	NA	NA	NA	Candidates for thermoinhibition
Ls7g34661.1	BBE15_ARATH	Berberine bridge enzyme-like 15	GO:0009793;embryo development ending in seed dormancy^GO:0010197;polar nucleus fusion^GO:0055114;obsolete oxidation-reduction process	Candidates for thermoinhibition
Ls7g34701.1	CFIS1_ARATH	Pre-mRNA cleavage factor Im 25 kDa subunit 1	GO:0006378;mRNA polyadenylation	Candidates for thermoinhibition
Ls7g34720.1	VIP3_ARATH	WD repeat-containing protein VIP3	GO:0006351;DNA-templated transcription^GO:0006355;regulation of DNA-templated transcription^GO:0009908;flower development^GO:0009910;negative regulation of flower development^GO:0010452;obsolete histone H3-K36 methylation^GO:0016441;post-transcriptional gene silencing^GO:0051568;obsolete histone H3-K4 methylation	Candidates for thermoinhibition
Ls7g34740.2	MYO17_ARATH	Myosin-17	GO:0007015;actin filament organization^GO:0007018;microtubule-based movement^GO:0010090;trichome morphogenesis^GO:0010091;trichome branching^GO:0030048;actin filament-based movement^GO:0048467;gynoecium development^GO:0048767;root hair elongation^GO:0048768;root hair cell tip growth^GO:0051645;Golgi localization^GO:0051646;mitochondrion localization^GO:0060151;peroxisome localization^GO:0090436;l…	Candidates for thermoinhibition
Ls7g34760.1	RL1D1_MOUSE	Ribosomal L1 domain-containing protein 1	GO:0000470;maturation of LSU-rRNA^GO:0032880;regulation of protein localization^GO:0042981;regulation of apoptotic process^GO:2000772;regulation of cellular senescence	Candidates for thermoinhibition
Ls7g34780.1	PMIR1_ARATH	Protein PLASTID MOVEMENT IMPAIRED 1-RELATED 1	GO:0009637;response to blue light^GO:0009902;chloroplast relocation^GO:0009903;chloroplast avoidance movement^GO:0030048;actin filament-based movement^GO:0031022;nuclear migration along microfilament	Candidates for thermoinhibition
Ls7g34801.2	ALFL5_ARATH	PHD finger protein ALFIN-LIKE 5	GO:0006325;chromatin organization^GO:0006351;DNA-templated transcription^GO:0006355;regulation of DNA-templated transcription^GO:0009414;response to water deprivation^GO:0009651;response to salt stress	Candidates for thermoinhibition
Ls7g34821.1	WAV2_ARATH	Alpha/beta hydrolase domain-containing protein WAV2	GO:0006508;proteolysis^GO:0048364;root development	Candidates for thermoinhibition
Ls7g34841.1	NFYA3_ARATH	Nuclear transcription factor Y subunit A-3	GO:0006351;DNA-templated transcription^GO:0006355;regulation of DNA-templated transcription	Candidates for thermoinhibition
Ls7g34861.1	PDAT1_ARATH	Phospholipid:diacylglycerol acyltransferase 1	GO:0006071;glycerol metabolic process^GO:0006629;lipid metabolic process^GO:0019432;triglyceride biosynthetic process	Candidates for thermoinhibition
Ls7g34901.1	NA	NA	NA	Candidates for thermoinhibition
Ls7g34921.1	ATL53_ARATH	Putative RING-H2 finger protein ATL53	GO:0043161;proteasome-mediated ubiquitin-dependent protein catabolic process	Candidates for thermoinhibition
Ls7g34940.1	NA	NA	NA
Ls7g34960.1	NA	NA	GO:0015979;photosynthesis
Ls7g34980.1	EF4L3_ARATH	Protein ELF4-LIKE 3	GO:0042753;positive regulation of circadian rhythm^GO:0048511;rhythmic process
Ls7g35020.1	MYBC_MAIZE	Anthocyanin regulatory C1 protein	GO:0006351;DNA-templated transcription^GO:0006355;regulation of DNA-templated transcription^GO:0031540;regulation of anthocyanin biosynthetic process	Previously identifed QTL, LsTT2
Ls7g35041.1	MD20A_ARATH	Mediator of RNA polymerase II transcription subunit 20a	GO:0006351;DNA-templated transcription^GO:0006357;regulation of transcription by RNA polymerase II^GO:0035196;miRNA processing^GO:0045944;positive regulation of transcription by RNA polymerase II^GO:1900150;regulation of defense response to fungus^GO:2000031;regulation of salicylic acid mediated signaling pathway
Ls7g35060.1	RAD7_SCHPO	DNA repair protein rhp7	GO:0006289;nucleotide-excision repair
Ls7g35080.1	PP224_ARATH	Pentatricopeptide repeat-containing protein At3g12770	GO:0080156;mitochondrial mRNA modification
Ls7g35101.1	NA	NA	NA
Ls7g35121.1	FRIP1_ARATH	Protein FIP1	NA
Ls7g35140.1	SBT18_ARATH	Subtilisin-like protease SBT1.8	GO:0006508;proteolysis
Ls7g35180.1	TBL16_ARATH	Protein trichome birefringence-like 16	GO:0071554;cell wall organization or biogenesis
Ls7g36681.2	C3H65_ARATH	Zinc finger CCCH domain-containing protein 65	NA	Candidates for thermoinhibition
Ls7g36701.3	BH041_ARATH	Putative transcription factor bHLH041	GO:0006351;DNA-templated transcription^GO:0006355;regulation of DNA-templated transcription^GO:0010200;response to chitin	Candidates for thermoinhibition
Ls7g36800.1	DEAH5_ARATH	Probable pre-mRNA-splicing factor ATP-dependent RNA helicase DEAH5	GO:0000398;mRNA splicing, via spliceosome	Candidates for thermoinhibition
Ls7g36821.1	BBE15_ARATH	Berberine bridge enzyme-like 15	GO:0009793;embryo development ending in seed dormancy^GO:0010197;polar nucleus fusion^GO:0055114;obsolete oxidation-reduction process	Candidates for thermoinhibition
Ls7g36881.1	CKX3_ARATH	Cytokinin dehydrogenase 3	GO:0009690;cytokinin metabolic process^GO:0009823;cytokinin catabolic process^GO:0055114;obsolete oxidation-reduction process	Candidates for thermoinhibition
Ls7g36961.1	DENR_SCHPO	Translation machinery-associated protein 22	GO:0001731;formation of translation preinitiation complex^GO:0002183;cytoplasmic translational initiation^GO:0002188;translation reinitiation^GO:0002192;IRES-dependent translational initiation of linear mRNA^GO:0006413;translational initiation	Candidates for thermoinhibition
Ls7g37001.1	NA	NA	NA	Candidates for thermoinhibition
Ls7g37040.2	TM258_MOUSE	Transmembrane protein 258	GO:0006487;protein N-linked glycosylation	Candidates for thermoinhibition
Ls7g37060.1	MSI4_ARATH	WD-40 repeat-containing protein MSI4	GO:0006281;DNA repair^GO:0006325;chromatin organization^GO:0006351;DNA-templated transcription^GO:0006355;regulation of DNA-templated transcription^GO:0009908;flower development^GO:0010224;response to UV-B^GO:0030154;cell differentiation	Candidates for thermoinhibition
Ls7g37081.2	SC24B_ARATH	Protein transport protein Sec24-like At4g32640	GO:0006886;intracellular protein transport^GO:0006888;endoplasmic reticulum to Golgi vesicle-mediated transport	Candidates for thermoinhibition
Ls7g37140.1	PAO5_ARATH	Probable polyamine oxidase 5	GO:0048510;regulation of timing of transition from vegetative to reproductive phase^GO:0055114;obsolete oxidation-reduction process	Candidates for thermoinhibition
Ls7g37160.1	SMD3A_ARATH	Small nuclear ribonucleoprotein SmD3a	GO:0000245;spliceosomal complex assembly^GO:0000387;spliceosomal snRNP assembly^GO:0000398;mRNA splicing, via spliceosome	Candidates for thermoinhibition
Ls7g37240.3	GAT22_ARATH	GATA22 (GATA transcription factor 22)	GO:0006355;regulation of DNA-templated transcription^GO:0007623;circadian rhythm^GO:0009416;response to light stimulus^GO:0009658;chloroplast organization^GO:0009735;response to cytokinin^GO:0009736;cytokinin-activated signaling pathway^GO:0009739;response to gibberellin^GO:0009740;gibberellic acid mediated signaling pathway^GO:0009910;negative regulation of flower development^GO:0009938;negative…	Candidates for thermoinhibition
Ls7g37260.1	NA	NA	NA	Candidates for thermoinhibition
Ls7g37280.1	NA	NA	NA	Candidates for thermoinhibition
Ls7g37320.1	NA	NA	NA	Candidates for thermoinhibition
Ls7g37341.3	EER5_ARATH	EER5 (Enhanced ethylene response protein 5)	GO:0000973;post-transcriptional tethering of RNA polymerase II gene DNA at nuclear periphery^GO:0006368;transcription elongation by RNA polymerase II^GO:0009723;response to ethylene^GO:0009873;ethylene-activated signaling pathway^GO:0016973;poly(A)+ mRNA export from nucleus^GO:0048364;root development^GO:0060968;obsolete regulation of gene silencing^GO:0071033;nuclear mRNA surveillance	Candidates for thermoinhibition
Ls7g37360.1	PDE2_CROAD	Venom phosphodiesterase 2	GO:0006955;immune response^GO:0008152;metabolic process	Candidates for thermoinhibition
Ls7g37400.1	PDE2_CROAD	Venom phosphodiesterase 2	GO:0006955;immune response^GO:0008152;metabolic process	Candidates for thermoinhibition
Ls7g37420.1	MTNA_TOBAC	Methylthioribose-1-phosphate isomerase	GO:0019509;L-methionine salvage from methylthioadenosine^GO:0044237;cellular metabolic process	Candidates for thermoinhibition
Ls7g37441.1	NA	NA	NA	Candidates for thermoinhibition
Ls7g37460.1	NA	NA	NA	Candidates for thermoinhibition
Ls7g37481.1	NA	NA	NA	Candidates for thermoinhibition
Ls7g37501.1	CDA1_ARATH	Cytidine deaminase 1	GO:0006216;cytidine catabolic process^GO:0009972;cytidine deamination	Candidates for thermoinhibition
Ls7g37520.1	NA	NA	NA	Candidates for thermoinhibition
Ls7g37541.1	ACCO1_ARATH	ACCO1(1-aminocyclopropane-1-carboxylate oxidase 1)	GO:0006952;defense response^GO:0009693;ethylene biosynthetic process^GO:0051365;cellular response to potassium ion starvation^GO:0055114;obsolete oxidation-reduction process^GO:0071281;cellular response to iron ion^GO:0071398;cellular response to fatty acid^GO:0071732;cellular response to nitric oxide	Candidates for thermoinhibition
Ls7g37560.3	KEA4_ARATH	K(+) efflux antiporter 4	GO:0006812;monoatomic cation transport^GO:0006813;potassium ion transport^GO:0055085;transmembrane transport
Ls7g37840.1	LOR12_ARATH	Protein LURP-one-related 12	NA
Ls7g37861.3	ANM11_ARATH	Protein arginine N-methyltransferase 1.1	GO:0006351;DNA-templated transcription^GO:0006355;regulation of DNA-templated transcription^GO:0008152;metabolic process
Ls7g37880.3	NA	NA	GO:0015986;proton motive force-driven ATP synthesis
Ls7g37940.2	ITN1_ARATH	Ankyrin repeat-containing protein ITN1	GO:0007165;signal transduction^GO:0009651;response to salt stress^GO:0034613;protein localization
Ls7g39100.1	BPA1_ARATH	Binding partner of ACD11 1	GO:0009735;response to cytokinin
Ls7g39120.1	TPIS_ORYSJ	Triosephosphate isomerase cytosolic	GO:0006094;gluconeogenesis^GO:0006096;glycolytic process^GO:0008152;metabolic process^GO:0019563;glycerol catabolic process^GO:0046166;glyceraldehyde-3-phosphate biosynthetic process
Ls7g39141.2	CAMT3_ARATH	Probable caffeoyl-CoA O-methyltransferase At4g26220	GO:0009809;lignin biosynthetic process
Ls7g39201.1	ITN1_ARATH	Ankyrin repeat-containing protein ITN1	GO:0007165;signal transduction^GO:0009651;response to salt stress^GO:0034613;protein localization
Ls7g39761.1	YAW6_SCHPO	Uncharacterized protein C3F10.06c	GO:0019988;charged-tRNA amino acid modification	Candidates for thermoinhibition
Ls7g39781.1	SDEH4_ARATH	Senescence/dehydration-associated protein At4g35985 chloroplastic	GO:0002239;response to oomycetes^GO:0009409;response to cold^GO:0009651;response to salt stress	Candidates for thermoinhibition
Ls7g40440.1	P2C56_ARATH	ABI1 (Protein phosphatase 2C 56)	GO:0006470;protein dephosphorylation^GO:0009408;response to heat^GO:0009409;response to cold^GO:0009737;response to abscisic acid^GO:0009738;abscisic acid-activated signaling pathway^GO:0009787;regulation of abscisic acid-activated signaling pathway^GO:0009788;negative regulation of abscisic acid-activated signaling pathway^GO:0010119;regulation of stomatal movement	Candidates for thermoinhibition
Ls7g40461.1	AB8B_ARATH	Putative ABC transporter B family member 8	GO:0055085;transmembrane transport	Candidates for thermoinhibition
Ls7g46061.2	NA	NA	NA
Ls7g46160.1	Y2104_ARATH	Uncharacterized methyltransferase At2g41040 chloroplastic	GO:0008152;metabolic process^GO:0080167;response to karrikin
Ls7g46281.1	NA	NA	NA
Ls7g46340.1	NA	NA	NA
Ls7g47020.3	Y3264_ARATH	Putative UPF0481 protein At3g02645	NA	Candidates for thermoinhibition
Ls7g47061.1	C76C1_ARATH	Cytochrome P450 76C1	GO:0044550;secondary metabolite biosynthetic process^GO:0055114;obsolete oxidation-reduction process	Candidates for thermoinhibition
Ls7g47101.1	C76B6_CATRO	Geraniol 8-hydroxylase	GO:0016099;monoterpenoid biosynthetic process^GO:0055114;obsolete oxidation-reduction process	Candidates for thermoinhibition
Ls7g47140.2	NA	NA	NA
Ls7g47200.1	Y3264_ARATH	Putative UPF0481 protein At3g02645	NA
Ls7g47280.1	Y3264_ARATH	Putative UPF0481 protein At3g02645	NA
Ls7g47300.1	MSH6_ARATH	DNA mismatch repair protein MSH6	GO:0006290;pyrimidine dimer repair^GO:0006298;mismatch repair^GO:0043570;maintenance of DNA repeat elements
Ls7g47340.1	Y3264_ARATH	Putative UPF0481 protein At3g02645	NA
Ls8g81161.1	NTRC_ORYSJ	Thioredoxin reductase NTRC	GO:0010380;regulation of chlorophyll biosynthetic process^GO:0010581;regulation of starch biosynthetic process^GO:0019430;removal of superoxide radicals^GO:0042744;hydrogen peroxide catabolic process^GO:0045454;cell redox homeostasis^GO:0055114;obsolete oxidation-reduction process
Ls8g81220.1	NA	NA	NA
Ls8g81241.1	VILI2_ARATH	Villin-2	GO:0007010;cytoskeleton organization^GO:0051017;actin filament bundle assembly^GO:0051693;actin filament capping
Ls8g81281.2	CTU2_ARATH	Cytoplasmic tRNA 2-thiolation protein 2	GO:0002143;tRNA wobble position uridine thiolation^GO:0010311;lateral root formation^GO:0034227;tRNA thio-modification
Ls8g81301.1	PP330_ARATH	Pentatricopeptide repeat-containing protein At4g21065	GO:0009451;RNA modification
Ls8g81320.1	NA	NA	NA
Ls8g81380.1	NA	NA	NA
